# Supplementary material for: Tracking footprints of artificial and natural selection signatures in breeding and non-breeding cats
Source: Sci Rep. 2022 Oct 27;12:18061. doi: 10.1038/s41598-022-22155-7 (PMC9613910; doi:10.1038/s41598-022-22155-7)
Supplement: Supplementary file 1 — Supplementary Information. [file 41598_2022_22155_MOESM1_ESM.zip › Supplementary Table S10.xlsx]

## Sheet: Table
Table S10. FROH5 calculations and comparison in stray cats from Bleckede, Frankfurt, Hamburg, Hohne, Landau, Leonberg, Lindau and Stuttgart
Least Squares Means
living region	inbreeding LSMEAN	Standard Error	Pr > |t|	LSMEAN Number
Bleckede	0.0164715	0.00679436	0.0166	1
Frankfurt	0.0217491	0.00391526	<.0001	2
Hamburg	0.0221253	0.00711559	0.0023	3
Hohne	0.0154039	0.0043294	0.0005	4
Landau	0.0191469	0.00530035	0.0004	5
Leonberg	0.0293918	0.00806864	0.0004	6
Lindau	0.0211365	0.00380154	<.0001	7
Stuttgart	0.0186386	0.00795825	0.0206	8
Least Squares Means for effect living region
Pr > |t| for H0: LSMean(i)=LSMean(j)
Dependent Variable: inbreeding
i/j	1	2	3	4	5	6	7	8
1		0.5014	0.5657	0.8946	0.757	0.2256	0.5506	0.8366
2	0.5014		0.9631	0.2784	0.6937	0.397	0.9109	0.7266
3	0.5657	0.9631		0.4205	0.7379	0.5024	0.9027	0.7448
4	0.8946	0.2784	0.4205		0.5857	0.1302	0.3219	0.7219
5	0.757	0.6937	0.7379	0.5857		0.2889	0.7606	0.9576
6	0.2256	0.397	0.5024	0.1302	0.2889		0.3549	0.3418
7	0.5506	0.9109	0.9027	0.3219	0.7606	0.3549		0.7772
8	0.8366	0.7266	0.7448	0.7219	0.9576	0.3418	0.7772
