# Supplementary material for: Tracking footprints of artificial and natural selection signatures in breeding and non-breeding cats
Source: Sci Rep. 2022 Oct 27;12:18061. doi: 10.1038/s41598-022-22155-7 (PMC9613910; doi:10.1038/s41598-022-22155-7)
Supplement: Supplementary file 1 — Supplementary Information. [file 41598_2022_22155_MOESM1_ESM.zip › Supplementary Table S11.xlsx]

## Sheet: (a)
Table S11: PANTHER statistical overrepresentation test. Genes located in unique selective events in stray, and OSH populations, respectively, were analyzed with the overrepresentation analysis tool of PANTHER 15.0. Given are the biological processes the enriched genes involved in, their fold enrichment and the false discovery rate (p-value). (a) test result of unique selective events in stray pop…
PANTHER Biological Process	Fold enrichment	P-value
regulation of transcription from RNA polymerase II promoter in response to stress (GO:0043618)	> 100	0.0059
secondary metabolic process (GO:0019748)	67.56	0.0147
arginine catabolic process (GO:0006527)	67.56	0.0147
negative regulation of Notch signaling pathway (GO:0045746)	56.3	0.0176
protein localization to kinetochore (GO:0034501)	48.26	0.0205
meiotic sister chromatid segregation (GO:0045144)	48.26	0.0205
positive regulation of DNA repair (GO:0045739)	37.53	0.0263
attachment of spindle microtubules to kinetochore (GO:0008608)	37.53	0.0263
ubiquinone biosynthetic process (GO:0006744)	33.78	0.0292
mitotic spindle assembly checkpoint (GO:0007094)	33.78	0.0292
negative regulation of mitotic metaphase/anaphase transition (GO:0045841)	33.78	0.0292
Golgi to vacuole transport (GO:0006896)	33.78	0.0292
negative regulation of metaphase/anaphase transition of cell cycle (GO:1902100)	30.71	0.032
endosome organization (GO:0007032)	30.71	0.032
NADP metabolic process (GO:0006739)	28.15	0.0349
cellular carbohydrate catabolic process (GO:0044275)	28.15	0.0349
negative regulation of mitotic sister chromatid segregation (GO:0033048)	25.98	0.0378
negative regulation of sister chromatid segregation (GO:0033046)	25.98	0.0378
pseudouridine synthesis (GO:0001522)	25.98	0.0378
negative regulation of mitotic sister chromatid separation (GO:2000816)	25.98	0.0378
negative regulation of mitotic nuclear division (GO:0045839)	25.98	0.0378
negative regulation of chromosome separation (GO:1905819)	24.13	0.0406
negative regulation of chromosome segregation (GO:0051985)	24.13	0.0406
apoptotic cell clearance (GO:0043277)	22.52	0.0435
glucose 6-phosphate metabolic process (GO:0051156)	22.52	0.0435
regulation of mitotic metaphase/anaphase transition (GO:0030071)	22.52	0.0435
fibroblast growth factor receptor signaling pathway (GO:0008543)	21.79	0.0039
positive regulation of response to DNA damage stimulus (GO:2001022)	21.11	0.0463
regulation of Notch signaling pathway (GO:0008593)	21.11	0.0463
metaphase/anaphase transition of mitotic cell cycle (GO:0007091)	21.11	0.0463
regulation of metaphase/anaphase transition of cell cycle (GO:1902099)	21.11	0.0463
negative regulation of nuclear division (GO:0051784)	19.87	0.0491
metaphase/anaphase transition of cell cycle (GO:0044784)	19.87	0.0491
regulation of cytokinesis (GO:0032465)	19.87	0.0491
cellular modified amino acid metabolic process (GO:0006575)	11.26	0.0138
positive regulation of cell population proliferation (GO:0008284)	7.86	0.0271
nuclear chromosome segregation (GO:0098813)	6.76	0.0357
regulation of cell cycle process (GO:0010564)	6.56	0.0376
regulation of cell migration (GO:0030334)	6.2	0.0417
regulation of cell motility (GO:2000145)	5.82	0.0466
chromosome segregation (GO:0007059)	5.82	0.0466
animal organ morphogenesis (GO:0009887)	5.77	0.0473
regulation of membrane potential (GO:0042391)	5.68	0.0487
positive regulation of protein phosphorylation (GO:0001934)	4.61	0.0276
cellular response to endogenous stimulus (GO:0071495)	4.39	0.0313
positive regulation of protein modification process (GO:0031401)	4.26	0.0337
response to endogenous stimulus (GO:0009719)	4.15	0.0359
positive regulation of phosphorylation (GO:0042327)	3.74	0.0465
regulation of organelle organization (GO:0033043)	3.73	0.047
regulation of phosphorylation (GO:0042325)	3.68	0.0235
positive regulation of phosphorus metabolic process (GO:0010562)	3.65	0.0495
positive regulation of phosphate metabolic process (GO:0045937)	3.65	0.0495
regulation of phosphorus metabolic process (GO:0051174)	3.44	0.0292
regulation of phosphate metabolic process (GO:0019220)	3.44	0.0292
membrane organization (GO:0061024)	3.38	0.0162
nucleobase-containing compound biosynthetic process (GO:0034654)	0.32	0.0446
aromatic compound biosynthetic process (GO:0019438)	0.32	0.042
cellular macromolecule biosynthetic process (GO:0034645)	0.29	0.0229
macromolecule biosynthetic process (GO:0009059)	0.28	0.0224
cellular nitrogen compound biosynthetic process (GO:0044271)	0.28	0.0209
regulation of transcription, DNA-templated (GO:0006355)	0.19	0.0262
regulation of nucleic acid-templated transcription (GO:1903506)	0.19	0.0262
regulation of RNA biosynthetic process (GO:2001141)	0.19	0.0262
regulation of cellular macromolecule biosynthetic process (GO:2000112)	0.18	0.0189
regulation of macromolecule biosynthetic process (GO:0010556)	0.18	0.0185
regulation of RNA metabolic process (GO:0051252)	0.18	0.0184
regulation of cellular biosynthetic process (GO:0031326)	0.17	0.0177
regulation of biosynthetic process (GO:0009889)	0.17	0.0174

## Sheet: (b)
Table S11. (b) test result of unique selective events in OSH population
PANTHER Biological Process	Fold enrichment	P-value
mitochondrial electron transport, NADH to ubiquinone (GO:0006120)	43.54	0.0227
alanine transport (GO:0032328)	43.54	0.0227
negative regulation of macroautophagy (GO:0016242)	36.28	0.0272
glycerophospholipid catabolic process (GO:0046475)	33.49	0.0017
regulation of autophagosome assembly (GO:2000785)	31.1	0.0317
melanosome organization (GO:0032438)	31.1	0.0317
synaptic vesicle transport (GO:0048489)	29.03	0.00224
positive chemotaxis (GO:0050918)	27.21	0.0361
phospholipid catabolic process (GO:0009395)	27.21	0.00255
mitotic chromosome condensation (GO:0007076)	27.21	0.0361
establishment of mitotic spindle localization (GO:0040001)	27.21	0.0361
positive regulation of DNA repair (GO:0045739)	24.19	0.0405
dopamine receptor signaling pathway (GO:0007212)	24.19	0.0405
positive regulation of epithelial cell proliferation (GO:0050679)	21.77	0.0449
dendritic spine organization (GO:0097061)	21.77	0.0449
heart looping (GO:0001947)	19.79	0.0493
mitochondrial respiratory chain complex I assembly (GO:0032981)	19.79	0.0493
centrosome duplication (GO:0051298)	19.79	0.00473
glycerolipid catabolic process (GO:0046503)	18.14	0.00559
synaptic vesicle endocytosis (GO:0048488)	14.51	0.00859
centrosome cycle (GO:0007098)	12.81	0.0109
retrograde transport, endosome to Golgi (GO:0042147)	11.77	0.0128
microtubule organizing center organization (GO:0031023)	11.16	0.0141
cytosolic transport (GO:0016482)	10.13	0.017
protein localization to plasma membrane (GO:0072659)	10.05	0.00346
synaptic vesicle cycle (GO:0099504)	9.89	0.00361
vesicle-mediated transport in synapse (GO:0099003)	9.89	0.00361
microtubule cytoskeleton organization involved in mitosis (GO:1902850)	9.68	0.0185
organophosphate catabolic process (GO:0046434)	9.46	0.0193
Golgi organization (GO:0007030)	8.89	0.0217
epithelium development (GO:0060429)	7.51	0.0296
protein localization to cell periphery (GO:1990778)	7.51	0.00772
heart development (GO:0007507)	7.14	0.0324
tube development (GO:0035295)	7.02	0.0334
synapse organization (GO:0050808)	6.7	0.0364
endosomal transport (GO:0016197)	6.16	0.0131
glycerophospholipid metabolic process (GO:0006650)	5.83	0.0152
cell junction organization (GO:0034330)	4.8	0.0251
phospholipid metabolic process (GO:0006644)	4.6	0.0281
vesicle fusion (GO:0006906)	4.47	0.0301
organelle membrane fusion (GO:0090174)	4.44	0.0306
vesicle organization (GO:0016050)	4.29	0.00129
glycerolipid metabolic process (GO:0046486)	4.27	0.0339
organelle fusion (GO:0048284)	4.06	0.0385
protein localization to membrane (GO:0072657)	3.96	0.0409
establishment of vesicle localization (GO:0051650)	3.93	0.0415
vesicle localization (GO:0051648)	3.93	0.0415
establishment of organelle localization (GO:0051656)	3.9	0.0198
cell-cell adhesion (GO:0098609)	3.86	0.0433
endocytosis (GO:0006897)	3.86	0.0433
membrane invagination (GO:0010324)	3.82	0.0446
membrane fusion (GO:0061025)	3.77	0.0459
chemical synaptic transmission (GO:0007268)	3.51	0.0278
anterograde trans-synaptic signaling (GO:0098916)	3.51	0.0278
trans-synaptic signaling (GO:0099537)	3.48	0.0285
membrane organization (GO:0061024)	3.48	0.00218
microtubule cytoskeleton organization (GO:0000226)	3.39	0.0165
synaptic signaling (GO:0099536)	3.31	0.0334
organelle localization (GO:0051640)	3.19	0.0375
vesicle-mediated transport (GO:0016192)	2.84	0.00447
organophosphate metabolic process (GO:0019637)	2.73	0.0372
cell-cell signaling (GO:0007267)	2.65	0.0413
microtubule-based process (GO:0007017)	2.58	0.0454
cytoskeleton organization (GO:0007010)	2.45	0.0246
establishment of localization in cell (GO:0051649)	2.35	0.0145
cellular localization (GO:0051641)	2.28	0.00867
system development (GO:0048731)	2.25	0.0262
organelle organization (GO:0006996)	2	0.0043
multicellular organism development (GO:0007275)	1.99	0.0485
cellular component biogenesis (GO:0044085)	1.95	0.041
establishment of localization (GO:0051234)	1.79	0.0187
localization (GO:0051179)	1.73	0.0139
transport (GO:0006810)	1.71	0.0332
cellular component organization or biogenesis (GO:0071840)	1.67	0.0139
cellular component organization (GO:0016043)	1.58	0.0315
regulation of transcription by RNA polymerase II (GO:0006357)	0.3	0.0344
