# Supplementary material for: Tracking footprints of artificial and natural selection signatures in breeding and non-breeding cats
Source: Sci Rep. 2022 Oct 27;12:18061. doi: 10.1038/s41598-022-22155-7 (PMC9613910; doi:10.1038/s41598-022-22155-7)
Supplement: Supplementary file 1 — Supplementary Information. [file 41598_2022_22155_MOESM1_ESM.zip › Supplementary Table S12.xlsx]

## Sheet: (a)
Table S12. Stray subpopulation specific selective events identified for each of the 8 stray subpopulation, respectively. Given are the considered cat chromosome, the start and end positions of the selective events on that chromosome, as well as genes located in the the selective events. (a) for stray subpopulation from Bleckede
chrom	start	end	gene_name	gene_id	gene_info
A1	16022131	16967288	POSTN,TRPC4	ENSFCAG00000048378,ENSFCAG00000053128,ENSFCAG00000019190,ENSFCAG00000006058,ENSFCAG00000039635,ENSFCAG00000053344,ENSFCAG00000041567
A1	154034860	154897629		ENSFCAG00000052186,ENSFCAG00000041170,ENSFCAG00000052281,ENSFCAG00000040848
A1	163038465	163994179	FAM174A	ENSFCAG00000047472,ENSFCAG00000053301,ENSFCAG00000024243,ENSFCAG00000051937
A1	221005995	221993341
A2	79057208	79993582	COG5,HBP1,PRKAR2B,PIK3CG,CCDC71L	ENSFCAG00000005860,ENSFCAG00000005858,ENSFCAG00000030777,ENSFCAG00000049276,ENSFCAG00000004554,ENSFCAG00000047328,ENSFCAG00000044336,ENSFCAG00000051106
A3	74072356	74695397		ENSFCAG00000051235
B1	91017625	91973722
B1	130015585	130940448	GRID2	ENSFCAG00000023738,ENSFCAG00000050813
B1	136025958	136991039	U4,U6,SLC10A6,PTPN13,MAPK10,ARHGAP24	ENSFCAG00000049902,ENSFCAG00000033653,ENSFCAG00000036309,ENSFCAG00000040504,ENSFCAG00000031386,ENSFCAG00000018332,ENSFCAG00000053628,ENSFCAG00000002234,ENSFCAG00000051431,ENSFCAG00000028582
B3	32050637	32922082	PEAK1,HMG20A,LINGO1,ODF3L1,CSPG4,SNX33,SNUPN,PTPN9	ENSFCAG00000040676,ENSFCAG00000026195,ENSFCAG00000031049,ENSFCAG00000022539,ENSFCAG00000013212,ENSFCAG00000047658,ENSFCAG00000012419,ENSFCAG00000012418,ENSFCAG00000012417,ENSFCAG00000040981,ENSFCAG00000025880
B3	79044752	79964581		ENSFCAG00000044064
B3	82018914	82948129	G2E3,SCFD1,U6,COCH,STRN3	ENSFCAG00000046827,ENSFCAG00000046457,ENSFCAG00000045092,ENSFCAG00000049238,ENSFCAG00000037143,ENSFCAG00000001645,ENSFCAG00000028507,ENSFCAG00000033240,ENSFCAG00000039745,ENSFCAG00000011638,ENSFCAG00000013708
B3	132028127	132979766		ENSFCAG00000045437,ENSFCAG00000047886,ENSFCAG00000041081,ENSFCAG00000049118,ENSFCAG00000050245,ENSFCAG00000051786
B4	113115031	113965991	U6,DUSP6,POC1B,ATP2B1	ENSFCAG00000047050,ENSFCAG00000034443,ENSFCAG00000042822,ENSFCAG00000050343,ENSFCAG00000040940,ENSFCAG00000045695,ENSFCAG00000049646,ENSFCAG00000029747,ENSFCAG00000044416,ENSFCAG00000007623,ENSFCAG00000007626
C1	51039280	51957503	PATJ,L1TD1,KANK4,USP1,DOCK7,ANGPTL3,ATG4C	ENSFCAG00000005299,ENSFCAG00000050151,ENSFCAG00000042658,ENSFCAG00000000371,ENSFCAG00000023269,ENSFCAG00000022720,ENSFCAG00000011284,ENSFCAG00000027083,ENSFCAG00000052912
C1	54025113	54985196	JAK1,AK4,DNAJC6,LEPR,U2,PDE4B	ENSFCAG00000001953,ENSFCAG00000016476,ENSFCAG00000053772,ENSFCAG00000033540,ENSFCAG00000008367,ENSFCAG00000011703,ENSFCAG00000047972,ENSFCAG00000030002
C1	113033095	113955018	UGGT1,U6,SAP130,SNORA62,AMMECR1L,POLR2D,WDR33,SFT2D3,LIMS2,GPR17,MYO7B,IWS1,ERCC3	ENSFCAG00000001264,ENSFCAG00000033708,ENSFCAG00000024863,ENSFCAG00000039747,ENSFCAG00000009045,ENSFCAG00000027816,ENSFCAG00000041696,ENSFCAG00000009043,ENSFCAG00000046065,ENSFCAG00000013177,ENSFCAG00000013178,ENSFCAG00000013176,ENSFCAG00000009026,ENSFCAG00000045272,ENSFCAG00000006989
C1	136049462	136958854	U6,KYNU,ARHGAP15	ENSFCAG00000047140,ENSFCAG00000032661,ENSFCAG00000045141,ENSFCAG00000053051,ENSFCAG00000018501,ENSFCAG00000011613
C1	137004233	137979014	ARHGAP15,GTDC1,ZEB2	ENSFCAG00000011613,ENSFCAG00000012314,ENSFCAG00000015532
C1	150010824	150996968	ACVR1,U6,CCDC148,PKP4,DAPL1	ENSFCAG00000008054,ENSFCAG00000039750,ENSFCAG00000051808,ENSFCAG00000053693,ENSFCAG00000051615,ENSFCAG00000050722,ENSFCAG00000007319,ENSFCAG00000015402,ENSFCAG00000015403
C2	80011387	80937028	P3H2,TP63,TPRG1	ENSFCAG00000000791,ENSFCAG00000047246,ENSFCAG00000000790,ENSFCAG00000002008
D1	78046797	78964029	SLC6A5,NELL1,U4	ENSFCAG00000027598,ENSFCAG00000001799,ENSFCAG00000053481
F2	39028965	39998603	RIPK2,OSGIN2,NBN,DECR1,CALB1,U4,TMEM64	ENSFCAG00000018768,ENSFCAG00000042199,ENSFCAG00000023415,ENSFCAG00000030357,ENSFCAG00000005501,ENSFCAG00000005505,ENSFCAG00000049765,ENSFCAG00000051741,ENSFCAG00000036437,ENSFCAG00000025477

## Sheet: (b)
Table S12. (b) for stray subpopulation from Frankfurt
chrom	start	end	gene_name	gene_id	gene_info
A1	101021233	101987062	PRR16	ENSFCAG00000022947,ENSFCAG00000043811,ENSFCAG00000023871,ENSFCAG00000051409,ENSFCAG00000052749
A1	110002436	110980571	LYRM7,CDC42SE2,U2,FNIP1	ENSFCAG00000041137,ENSFCAG00000024570,ENSFCAG00000036097,ENSFCAG00000048939,ENSFCAG00000001479,ENSFCAG00000026363
A3	22005814	22969633	VSTM2L,CTNNBL1,BLCAP,NNAT,SRC,MANBAL,GHRH,RPN2,MROH8,RBL1,SAMHD1,TLDC2,SOGA1,DSN1,NDRG3	ENSFCAG00000026727,ENSFCAG00000015429,ENSFCAG00000014318,ENSFCAG00000037238,ENSFCAG00000006991,ENSFCAG00000027900,ENSFCAG00000006987,ENSFCAG00000011929,ENSFCAG00000011925,ENSFCAG00000023380,ENSFCAG00000012963,ENSFCAG00000032927,ENSFCAG00000012961,ENSFCAG00000024031,ENSFCAG00000012959
A3	74072356	74695397		ENSFCAG00000051235
A3	83033492	83952481	EHBP1,OTX1,WDPCP,MDH1	ENSFCAG00000026831,ENSFCAG00000044742,ENSFCAG00000006657,ENSFCAG00000024183,ENSFCAG00000047615
A3	142147469	142935526	MYT1L,PXDN,TPO,SNTG2,TMEM18	ENSFCAG00000045313,ENSFCAG00000008327,ENSFCAG00000002875,ENSFCAG00000052806,ENSFCAG00000013751,ENSFCAG00000048094,ENSFCAG00000046327,ENSFCAG00000049732,ENSFCAG00000051749,ENSFCAG00000002155,ENSFCAG00000041894,ENSFCAG00000053559,ENSFCAG00000049754
B1	47078077	47983539	U6,KCNU1	ENSFCAG00000051341,ENSFCAG00000040984,ENSFCAG00000053448,ENSFCAG00000044513,ENSFCAG00000043723,ENSFCAG00000050425,ENSFCAG00000048046,ENSFCAG00000047374,ENSFCAG00000051257,ENSFCAG00000018954
B1	83008413	83977569	SLC10A7,REELD1,LSM6,ZNF827,C4ORF51,MMAA,SMAD1	ENSFCAG00000003048,ENSFCAG00000046759,ENSFCAG00000003047,ENSFCAG00000044652,ENSFCAG00000042809,ENSFCAG00000004139,ENSFCAG00000045664,ENSFCAG00000030592,ENSFCAG00000004136,ENSFCAG00000050009
B1	155008793	155966035	TECRL	ENSFCAG00000031818,ENSFCAG00000047788
B1	170026464	170945548	GNPDA2,GUF1,YIPF7,KCTD8	ENSFCAG00000043593,ENSFCAG00000028486,ENSFCAG00000028580,ENSFCAG00000006282,ENSFCAG00000029885,ENSFCAG00000030570
B2	12019079	12990801	CAP2,STMND1,U7,U6,ATXN1	ENSFCAG00000011581,ENSFCAG00000040545,ENSFCAG00000048375,ENSFCAG00000052316,ENSFCAG00000049935,ENSFCAG00000032934,ENSFCAG00000045819,ENSFCAG00000050050,ENSFCAG00000011298
B3	11007632	11982349	SLCO3A1,ST8SIA2,FAM174B,CHD2	ENSFCAG00000003164,ENSFCAG00000052177,ENSFCAG00000053781,ENSFCAG00000028053,ENSFCAG00000049106,ENSFCAG00000045406,ENSFCAG00000053043,ENSFCAG00000048059,ENSFCAG00000053491,ENSFCAG00000003208
B3	87000490	87997643	INSM2,RALGAPA1,U6,U12,BRMS1L,MBIP,NKX2-1	ENSFCAG00000025118,ENSFCAG00000012361,ENSFCAG00000032784,ENSFCAG00000034989,ENSFCAG00000024948,ENSFCAG00000037148,ENSFCAG00000037504,ENSFCAG00000027871,ENSFCAG00000047631,ENSFCAG00000038026
C1	129127905	129965642	RAB3GAP1,ZRANB3,U6,R3HDM1,UBXN4,LCT,MCM6,DARS1	ENSFCAG00000040704,ENSFCAG00000024830,ENSFCAG00000039624,ENSFCAG00000027113,ENSFCAG00000052158,ENSFCAG00000031029,ENSFCAG00000009430,ENSFCAG00000013595,ENSFCAG00000014295
C1	140059385	140964654	U6	ENSFCAG00000033738,ENSFCAG00000047296,ENSFCAG00000051880
C1	150010824	150996968	ACVR1,U6,CCDC148,PKP4,DAPL1	ENSFCAG00000008054,ENSFCAG00000039750,ENSFCAG00000051808,ENSFCAG00000053693,ENSFCAG00000051615,ENSFCAG00000050722,ENSFCAG00000007319,ENSFCAG00000015402,ENSFCAG00000015403
C1	213026758	213960813	DNER,TRIP12,FBXO36,SLC16A14,SP100,CAB39	ENSFCAG00000012122,ENSFCAG00000011714,ENSFCAG00000027126,ENSFCAG00000011044,ENSFCAG00000023534,ENSFCAG00000053178,ENSFCAG00000033035,ENSFCAG00000002520,ENSFCAG00000051929,ENSFCAG00000006266,ENSFCAG00000051735,ENSFCAG00000053259,ENSFCAG00000047138,ENSFCAG00000029927
C2	57028841	57996395	U6,NECTIN3	ENSFCAG00000044145,ENSFCAG00000043037,ENSFCAG00000035737,ENSFCAG00000050844,ENSFCAG00000034647,ENSFCAG00000030311,ENSFCAG00000039982,ENSFCAG00000014106
C2	62057688	62987460	GAP43,LSAMP	ENSFCAG00000037548,ENSFCAG00000004319,ENSFCAG00000004320,ENSFCAG00000033839
D3	33019423	33961695	MC2R,MC5R,RNMT,FAM210A,LDLRAD4,CEP192	ENSFCAG00000025215,ENSFCAG00000002279,ENSFCAG00000051511,ENSFCAG00000018237,ENSFCAG00000027849,ENSFCAG00000022980,ENSFCAG00000050921,ENSFCAG00000023241,ENSFCAG00000000015
D3	34057995	34989630	SEH1L,PTPN2,PSMG2,CEP76,SPIRE1,PRELID3A,AFG3L2,TUBB6,CIDEA,MPPE1,GNAL	ENSFCAG00000010495,ENSFCAG00000030830,ENSFCAG00000005780,ENSFCAG00000027239,ENSFCAG00000014686,ENSFCAG00000014685,ENSFCAG00000006466,ENSFCAG00000033922,ENSFCAG00000050620,ENSFCAG00000042994,ENSFCAG00000051731,ENSFCAG00000027562,ENSFCAG00000045768,ENSFCAG00000024363,ENSFCAG00000004948
F1	33100231	33992616	PACC1,NENF,PPP2R5A,DTL,INTS7,LPGAT1,NEK2,SLC30A1,RD3,TRAF5,RCOR3	ENSFCAG00000014609,ENSFCAG00000044045,ENSFCAG00000025917,ENSFCAG00000047438,ENSFCAG00000009064,ENSFCAG00000009059,ENSFCAG00000050981,ENSFCAG00000032094,ENSFCAG00000023718,ENSFCAG00000053115,ENSFCAG00000048722,ENSFCAG00000047373,ENSFCAG00000044428,ENSFCAG00000043708,ENSFCAG00000048006,ENSFCAG00000037771,ENSFCAG00000044926,ENSFCAG00000002126,ENSFCAG00000025437
F1	46000962	46688781	NUCKS1,RAB29,SLC41A1,U4,PM20D1,SLC26A9,RAB7B,CTSE,RHEX,AVPR1B,IKBKE,RASSF5	ENSFCAG00000006726,ENSFCAG00000027776,ENSFCAG00000022330,ENSFCAG00000038884,ENSFCAG00000006729,ENSFCAG00000006730,ENSFCAG00000028707,ENSFCAG00000006731,ENSFCAG00000046002,ENSFCAG00000041315,ENSFCAG00000006732,ENSFCAG00000048536,ENSFCAG00000035125,ENSFCAG00000044765,ENSFCAG00000013777,ENSFCAG00000048654,ENSFCAG00000013778,ENSFCAG00000023670

## Sheet: (c)
Table S12. (c) for stray subpopulation from Hamburg
chrom	start	end	gene_name	gene_id	gene_info
A1	173137296	173981385	WDR36,CAMK4,STARD4,NREP	ENSFCAG00000022572,ENSFCAG00000001551,ENSFCAG00000036850,ENSFCAG00000041220,ENSFCAG00000049892,ENSFCAG00000052721,ENSFCAG00000042753
A1	195013260	195942136	LARP1,HAND1,SAP30L,GALNT10,MFAP3,FAM114A2,GRIA1	ENSFCAG00000000592,ENSFCAG00000014986,ENSFCAG00000014985,ENSFCAG00000048592,ENSFCAG00000014984,ENSFCAG00000028091,ENSFCAG00000023708,ENSFCAG00000005223
A2	41024248	41971361	CNTN3,U6	ENSFCAG00000012778,ENSFCAG00000049098,ENSFCAG00000032573,ENSFCAG00000051840,ENSFCAG00000046958
A2	46024266	46962703	SUMF1,ITPR1,BHLHE40,ARL8B,EDEM1	ENSFCAG00000037787,ENSFCAG00000011512,ENSFCAG00000002477,ENSFCAG00000049748,ENSFCAG00000034238,ENSFCAG00000048035,ENSFCAG00000000736,ENSFCAG00000000737
A2	71094834	71467071	EGFR,LANCL2,VOPP1	ENSFCAG00000015468,ENSFCAG00000027536,ENSFCAG00000037032
A2	98094914	98922255	SAMD9L,HEPACAM2,VPS50,CALCR	ENSFCAG00000029344,ENSFCAG00000028741,ENSFCAG00000007438,ENSFCAG00000007443,ENSFCAG00000032849
A2	113061741	113966027	HDAC9,TWIST1,FERD3L,U6,POLR1F,TMEM196	ENSFCAG00000025113,ENSFCAG00000050205,ENSFCAG00000051002,ENSFCAG00000052751,ENSFCAG00000039287,ENSFCAG00000010289,ENSFCAG00000041394,ENSFCAG00000049196,ENSFCAG00000033465,ENSFCAG00000025987,ENSFCAG00000036423
A2	140046702	140973807	KCND2,TSPAN12,ING3,CPED1,FAM3C,WNT16	ENSFCAG00000007877,ENSFCAG00000023943,ENSFCAG00000029472,ENSFCAG00000023648,ENSFCAG00000023087,ENSFCAG00000029148,ENSFCAG00000030800,ENSFCAG00000042046
A3	63015499	63713720	EIF5B,TXNDC9,LYG1,LYG2,MITD1,LIPT1,C2ORF15,TSGA10,CRACDL,MGAT4A	ENSFCAG00000009782,ENSFCAG00000013179,ENSFCAG00000003335,ENSFCAG00000003333,ENSFCAG00000024233,ENSFCAG00000012204,ENSFCAG00000014009,ENSFCAG00000038146,ENSFCAG00000029155,ENSFCAG00000042512,ENSFCAG00000025018,ENSFCAG00000029642
A3	72232780	72986255	NRXN1,U2,U6	ENSFCAG00000009031,ENSFCAG00000053541,ENSFCAG00000033342,ENSFCAG00000051972
A3	77082372	77996322	CCDC85A	ENSFCAG00000016462,ENSFCAG00000021469,ENSFCAG00000049079,ENSFCAG00000043989,ENSFCAG00000000794,ENSFCAG00000052413,ENSFCAG00000052651,ENSFCAG00000043767,ENSFCAG00000044784
A3	81130065	81973269	PAPOLG,U6,REL,PUS10,KIAA1841,CA3H2ORF74,USP34,U4	ENSFCAG00000048606,ENSFCAG00000026126,ENSFCAG00000035465,ENSFCAG00000044172,ENSFCAG00000049022,ENSFCAG00000045350,ENSFCAG00000008018,ENSFCAG00000008019,ENSFCAG00000028969,ENSFCAG00000014456,ENSFCAG00000032129,ENSFCAG00000019120,ENSFCAG00000009473,ENSFCAG00000009478,ENSFCAG00000035505
B1	70123091	70979750	RAPGEF2	ENSFCAG00000050170,ENSFCAG00000007327
B1	92026429	92986064	U2	ENSFCAG00000044796,ENSFCAG00000053268,ENSFCAG00000037439
B1	101032379	101998165	FAT4	ENSFCAG00000040280,ENSFCAG00000029544,ENSFCAG00000047080,ENSFCAG00000052962,ENSFCAG00000035996,ENSFCAG00000049967
B3	72039908	72994190	OR4F15,OR4L1,OR4K14,OR4Q2,OR4K15,OR4K5	ENSFCAG00000047927,ENSFCAG00000044681,ENSFCAG00000045421,ENSFCAG00000042419,ENSFCAG00000046675,ENSFCAG00000043614,ENSFCAG00000028986,ENSFCAG00000043578,ENSFCAG00000035685,ENSFCAG00000001991,ENSFCAG00000049863,ENSFCAG00000026559,ENSFCAG00000032296,ENSFCAG00000036875,ENSFCAG00000045434,ENSFCAG00000042366,ENSFCAG00000045358,ENSFCAG00000039894,ENSFCAG00000012998,ENSFCAG00000041762,ENSFCAG00000028395,…
C1	117014607	117951212
C1	134037968	134975802	LRP1B,U6	ENSFCAG00000026584,ENSFCAG00000038725
C2	40049455	40981199	CHMP2B,POU1F1,HTR1F,CGGBP1,ZNF654,CC2H3ORF38	ENSFCAG00000030700,ENSFCAG00000002261,ENSFCAG00000047258,ENSFCAG00000044094,ENSFCAG00000050659,ENSFCAG00000007493,ENSFCAG00000022195,ENSFCAG00000029279,ENSFCAG00000025538
C2	122057108	122931622	DIPK2A,SLC9A9,U2,U2SURP,CHST2	ENSFCAG00000023927,ENSFCAG00000009297,ENSFCAG00000048343,ENSFCAG00000012186,ENSFCAG00000022945
E1	27024204	27939823	CA4,USP32,U6,CE1H17ORF64,APPBP2,BCAS3	ENSFCAG00000009073,ENSFCAG00000027422,ENSFCAG00000043330,ENSFCAG00000039169,ENSFCAG00000023791,ENSFCAG00000041745,ENSFCAG00000036174,ENSFCAG00000008992
E2	49057660	49979828	PMFBP1,DHX38,U2,HP,DHODH,IST1,ZNF821,ATXN1L,AP1G1,PHLPP2,TAT,CHST4	ENSFCAG00000040926,ENSFCAG00000005834,ENSFCAG00000005831,ENSFCAG00000053655,ENSFCAG00000005830,ENSFCAG00000005828,ENSFCAG00000026024,ENSFCAG00000051437,ENSFCAG00000023201,ENSFCAG00000011073,ENSFCAG00000023773,ENSFCAG00000028065,ENSFCAG00000036617,ENSFCAG00000011901,ENSFCAG00000044722,ENSFCAG00000004379,ENSFCAG00000001730
F1	70137205	70567086	ASH1L,RUSC1,FDPS,PKLR,HCN3,CLK2,SCAMP3,FAM189B,MTX1,GBA,THBS3,TRIM46,KRTCAP2,DPM3,SLC50A1,EFNA1,EFNA4,ADAM15,DCST1,DCST2,ZBTB7B,LENEP,FLAD1,CKS1B,SHC1,PYGO2,PBXIP1	ENSFCAG00000012088,ENSFCAG00000024900,ENSFCAG00000039350,ENSFCAG00000047278,ENSFCAG00000035883,ENSFCAG00000029067,ENSFCAG00000045726,ENSFCAG00000000903,ENSFCAG00000032467,ENSFCAG00000018630,ENSFCAG00000000900,ENSFCAG00000006584,ENSFCAG00000031858,ENSFCAG00000052389,ENSFCAG00000049489,ENSFCAG00000027878,ENSFCAG00000042831,ENSFCAG00000028614,ENSFCAG00000024881,ENSFCAG00000026350,ENSFCAG00000048217,…

## Sheet: (d)
Table S12. (d) for stray subpopulation from Hohne
chrom	start	end	gene_name	gene_id	gene_info
A1	16022131	16967288	POSTN,TRPC4	ENSFCAG00000048378,ENSFCAG00000053128,ENSFCAG00000019190,ENSFCAG00000006058,ENSFCAG00000039635,ENSFCAG00000053344,ENSFCAG00000041567
A1	123094782	123982530	PRELID2,GRXCR2,SH3RF2,PLAC8L1,LARS1	ENSFCAG00000043813,ENSFCAG00000049025,ENSFCAG00000051958,ENSFCAG00000003768,ENSFCAG00000008710,ENSFCAG00000008712,ENSFCAG00000050337,ENSFCAG00000047144,ENSFCAG00000008714,ENSFCAG00000008715,ENSFCAG00000005792
A1	135012434	135975654	TRAPPC13,SGTB,NLN,ERBIN,SREK1,MAST4,U1	ENSFCAG00000022097,ENSFCAG00000002440,ENSFCAG00000024818,ENSFCAG00000041520,ENSFCAG00000046836,ENSFCAG00000024125,ENSFCAG00000036884,ENSFCAG00000025450,ENSFCAG00000039689
A1	195013260	195942136	LARP1,HAND1,SAP30L,GALNT10,MFAP3,FAM114A2,GRIA1	ENSFCAG00000000592,ENSFCAG00000014986,ENSFCAG00000014985,ENSFCAG00000048592,ENSFCAG00000014984,ENSFCAG00000028091,ENSFCAG00000023708,ENSFCAG00000005223
A2	55012882	55964979	GRIP2,SLC6A6,U7,U6,XPC,TMEM43,WNT7A,FBLN2,HDAC11,NUP210	ENSFCAG00000007655,ENSFCAG00000007651,ENSFCAG00000035548,ENSFCAG00000036915,ENSFCAG00000037474,ENSFCAG00000038453,ENSFCAG00000001865,ENSFCAG00000001863,ENSFCAG00000041881,ENSFCAG00000032222,ENSFCAG00000044055,ENSFCAG00000050256,ENSFCAG00000007507,ENSFCAG00000007506,ENSFCAG00000007505
A3	72232780	72986255	NRXN1,U2,U6	ENSFCAG00000009031,ENSFCAG00000053541,ENSFCAG00000033342,ENSFCAG00000051972
A3	84020366	84989231	UGP2,VPS54,PELI1,AFTPH,SERTAD2	ENSFCAG00000047615,ENSFCAG00000018580,ENSFCAG00000008259,ENSFCAG00000030163,ENSFCAG00000050131,ENSFCAG00000049255,ENSFCAG00000047145,ENSFCAG00000042406,ENSFCAG00000045546,ENSFCAG00000028719,ENSFCAG00000002492,ENSFCAG00000040156,ENSFCAG00000050290
A3	142147469	142935526	MYT1L,PXDN,TPO,SNTG2,TMEM18	ENSFCAG00000045313,ENSFCAG00000008327,ENSFCAG00000002875,ENSFCAG00000052806,ENSFCAG00000013751,ENSFCAG00000048094,ENSFCAG00000046327,ENSFCAG00000049732,ENSFCAG00000051749,ENSFCAG00000002155,ENSFCAG00000041894,ENSFCAG00000053559,ENSFCAG00000049754
B1	113053094	113957184	U4,NEUROG2,ALPK1,AP1AR,FAM241A	ENSFCAG00000031710,ENSFCAG00000053283,ENSFCAG00000046143,ENSFCAG00000034813,ENSFCAG00000010711,ENSFCAG00000041044,ENSFCAG00000010710,ENSFCAG00000042762,ENSFCAG00000023040,ENSFCAG00000050112,ENSFCAG00000043632,ENSFCAG00000053144,ENSFCAG00000042525,ENSFCAG00000052737
B1	153026677	153923329	U6	ENSFCAG00000036832,ENSFCAG00000053717
B1	168027766	168853005	GABRB1,GABRA4,COX7B2	ENSFCAG00000007122,ENSFCAG00000019171,ENSFCAG00000039360
B2	130234049	130994252	NMBR,GJE1,VTA1	ENSFCAG00000027814,ENSFCAG00000045874,ENSFCAG00000047647,ENSFCAG00000028600
B3	1060461	1980120	TMED3,MINAR1,BCL2A1,FAH,CTXND1,ARNT2,ABHD17C	ENSFCAG00000010043,ENSFCAG00000030462,ENSFCAG00000051275,ENSFCAG00000053332,ENSFCAG00000052036,ENSFCAG00000048785,ENSFCAG00000053036,ENSFCAG00000012202,ENSFCAG00000012928,ENSFCAG00000052321,ENSFCAG00000012931,ENSFCAG00000012932,ENSFCAG00000046738,ENSFCAG00000051698,ENSFCAG00000048099,ENSFCAG00000012936,ENSFCAG00000047651,ENSFCAG00000051157,ENSFCAG00000050512,ENSFCAG00000024683
B3	23072189	23979412	MKRN3,NDN	ENSFCAG00000009688,ENSFCAG00000025882,ENSFCAG00000010586,ENSFCAG00000043490,ENSFCAG00000047883
B3	24046227	24990247	SNORD116,SNORD115,UBE3A	ENSFCAG00000022807,ENSFCAG00000022298,ENSFCAG00000040043,ENSFCAG00000032213,ENSFCAG00000038504,ENSFCAG00000038698,ENSFCAG00000039556,ENSFCAG00000051262,ENSFCAG00000043776,ENSFCAG00000041893,ENSFCAG00000043590,ENSFCAG00000034540,ENSFCAG00000047862,ENSFCAG00000051669,ENSFCAG00000047127,ENSFCAG00000036272,ENSFCAG00000032464,ENSFCAG00000042597,ENSFCAG00000043685,ENSFCAG00000034930,ENSFCAG00000041748,…
B3	72039908	72994190	OR4F15,OR4L1,OR4K14,OR4Q2,OR4K15,OR4K5	ENSFCAG00000047927,ENSFCAG00000044681,ENSFCAG00000045421,ENSFCAG00000042419,ENSFCAG00000046675,ENSFCAG00000043614,ENSFCAG00000028986,ENSFCAG00000043578,ENSFCAG00000035685,ENSFCAG00000001991,ENSFCAG00000049863,ENSFCAG00000026559,ENSFCAG00000032296,ENSFCAG00000036875,ENSFCAG00000045434,ENSFCAG00000042366,ENSFCAG00000045358,ENSFCAG00000039894,ENSFCAG00000012998,ENSFCAG00000041762,ENSFCAG00000028395,…
B4	108028189	108997706	TMTC2,U6	ENSFCAG00000024338,ENSFCAG00000038696,ENSFCAG00000051787
C1	54025113	54985196	JAK1,AK4,DNAJC6,LEPR,U2,PDE4B	ENSFCAG00000001953,ENSFCAG00000016476,ENSFCAG00000053772,ENSFCAG00000033540,ENSFCAG00000008367,ENSFCAG00000011703,ENSFCAG00000047972,ENSFCAG00000030002
C1	66002971	66947654	PTGFR,IFI44L,U6,ADGRL4	ENSFCAG00000004947,ENSFCAG00000013210,ENSFCAG00000045464,ENSFCAG00000022349,ENSFCAG00000031487,ENSFCAG00000041622,ENSFCAG00000040605
D4	6008691	6977883	RIC1,PDCD1LG2,CD274,PLGRKT,RLN,INSL6,JAK2,U6,RCL1,AK3,CDC37L1,SPATA6L,PLPP6,SLC1A1	ENSFCAG00000014910,ENSFCAG00000050814,ENSFCAG00000009048,ENSFCAG00000009047,ENSFCAG00000039638,ENSFCAG00000011471,ENSFCAG00000044599,ENSFCAG00000028588,ENSFCAG00000050552,ENSFCAG00000014557,ENSFCAG00000016451,ENSFCAG00000028063,ENSFCAG00000027076,ENSFCAG00000045280,ENSFCAG00000002369,ENSFCAG00000038113,ENSFCAG00000023590
E1	22062643	22986459	CCL2,CCL7,CCL8,CCL13,TMEM132E,SNORA70,CCT6B,LIG3,U6,RFFL,RAD51D,FNDC8,NLE1,UNC45B,SLFN5	ENSFCAG00000038488,ENSFCAG00000045217,ENSFCAG00000052233,ENSFCAG00000013594,ENSFCAG00000026454,ENSFCAG00000032743,ENSFCAG00000022991,ENSFCAG00000049937,ENSFCAG00000037346,ENSFCAG00000022789,ENSFCAG00000000249,ENSFCAG00000034910,ENSFCAG00000000250,ENSFCAG00000027426,ENSFCAG00000000252,ENSFCAG00000000253,ENSFCAG00000000254,ENSFCAG00000000255
E2	27008915	27940425	MYLK3,GPT2,DNAJA2,NETO2,ITFG1,U6,PHKB	ENSFCAG00000001388,ENSFCAG00000038798,ENSFCAG00000042208,ENSFCAG00000038831,ENSFCAG00000001642,ENSFCAG00000026439,ENSFCAG00000052656,ENSFCAG00000044763,ENSFCAG00000008579,ENSFCAG00000034041,ENSFCAG00000048831,ENSFCAG00000008580

## Sheet: (e)
Table S12. (e) for stray subpopulation from Landau
chrom	start	end	gene_name	gene_id	gene_info
A1	40018517	40928208	U2	ENSFCAG00000045237,ENSFCAG00000045748,ENSFCAG00000047321,ENSFCAG00000052850
A1	123094782	123982530	PRELID2,GRXCR2,SH3RF2,PLAC8L1,LARS1	ENSFCAG00000043813,ENSFCAG00000049025,ENSFCAG00000051958,ENSFCAG00000003768,ENSFCAG00000008710,ENSFCAG00000008712,ENSFCAG00000050337,ENSFCAG00000047144,ENSFCAG00000008714,ENSFCAG00000008715,ENSFCAG00000005792
A1	127080327	127982048	MAP3K1,SETD9,MIER3,U4,GPBP1,SNORA70	ENSFCAG00000052339,ENSFCAG00000042379,ENSFCAG00000049366,ENSFCAG00000014104,ENSFCAG00000027271,ENSFCAG00000014874,ENSFCAG00000024666,ENSFCAG00000047071,ENSFCAG00000033857,ENSFCAG00000022914,ENSFCAG00000039470,ENSFCAG00000025310,ENSFCAG00000037903,ENSFCAG00000053808,ENSFCAG00000046338
A1	147019754	147956778	RASGRF2,CKMT2,ZCCHC9,ACOT12,SSBP2,ATG10	ENSFCAG00000022975,ENSFCAG00000004820,ENSFCAG00000033419,ENSFCAG00000009827,ENSFCAG00000011841,ENSFCAG00000046904,ENSFCAG00000036397
A1	207049766	207929387	NIM1K,ZNF131,CCDC152,GHR	ENSFCAG00000011986,ENSFCAG00000029728,ENSFCAG00000038537,ENSFCAG00000047242,ENSFCAG00000041553,ENSFCAG00000001690,ENSFCAG00000026499
A3	74072356	74695397		ENSFCAG00000051235
A3	75159291	75971265	ACYP2,CA3H2ORF73,U6,SPTBN1,EML6	ENSFCAG00000042187,ENSFCAG00000022329,ENSFCAG00000033898,ENSFCAG00000023425,ENSFCAG00000045271,ENSFCAG00000010592,ENSFCAG00000038229,ENSFCAG00000018728,ENSFCAG00000043599
A3	112006643	112977391	CYP1B1,RMDN2,CDC42EP3,QPCT,PRKD3,NDUFAF7,CEBPZ,CEBPZOS,SULT6B1,EIF2AK2,GPATCH11,HEATR5B,U4	ENSFCAG00000044532,ENSFCAG00000043102,ENSFCAG00000026581,ENSFCAG00000047306,ENSFCAG00000046421,ENSFCAG00000015772,ENSFCAG00000025275,ENSFCAG00000015768,ENSFCAG00000015766,ENSFCAG00000015764,ENSFCAG00000032110,ENSFCAG00000023592,ENSFCAG00000006339,ENSFCAG00000029034,ENSFCAG00000012785,ENSFCAG00000036402
B1	65026225	65904621	CPE,MSMO1,KLHL2,TMEM192,TRIM75P,TRIM60	ENSFCAG00000012182,ENSFCAG00000032708,ENSFCAG00000008566,ENSFCAG00000030760,ENSFCAG00000027336,ENSFCAG00000038577,ENSFCAG00000041452,ENSFCAG00000030798,ENSFCAG00000044409,ENSFCAG00000052166,ENSFCAG00000049195,ENSFCAG00000027968,ENSFCAG00000039066,ENSFCAG00000047364,ENSFCAG00000052123
B1	67061597	67978074	NPY1R,NAF1	ENSFCAG00000039594,ENSFCAG00000031652,ENSFCAG00000046886,ENSFCAG00000051676,ENSFCAG00000048702
B3	116057844	116994854	RAD51B,ZFP36L1,ACTN1	ENSFCAG00000007657,ENSFCAG00000050986,ENSFCAG00000047776,ENSFCAG00000049945,ENSFCAG00000047542,ENSFCAG00000046028,ENSFCAG00000050525,ENSFCAG00000026617,ENSFCAG00000000832
B4	29075185	29924332	ARHGAP12,U6,KIF5B,EPC1	ENSFCAG00000027689,ENSFCAG00000036410,ENSFCAG00000024269,ENSFCAG00000023583,ENSFCAG00000050030,ENSFCAG00000021897,ENSFCAG00000029110
B4	30065742	30992270	ITGB1,NRP1	ENSFCAG00000019338,ENSFCAG00000045453,ENSFCAG00000041719,ENSFCAG00000006226,ENSFCAG00000047958,ENSFCAG00000041657,ENSFCAG00000048360,ENSFCAG00000048549
B4	109019578	109946027	SLC6A15,U1,TSPAN19,LRRIQ1	ENSFCAG00000052257,ENSFCAG00000049007,ENSFCAG00000046600,ENSFCAG00000043008,ENSFCAG00000029283,ENSFCAG00000036189,ENSFCAG00000025693,ENSFCAG00000031743
C1	84068230	84988287	SNX7,PLPPR5	ENSFCAG00000053139,ENSFCAG00000041642,ENSFCAG00000049842,ENSFCAG00000028713,ENSFCAG00000001918
C1	131020474	131873554	THSD7B	ENSFCAG00000013556,ENSFCAG00000051621,ENSFCAG00000049010,ENSFCAG00000041857
C1	144010556	144964407	RBM43,NMI,TNFAIP6,RIF1,ARL5A,CACNB4	ENSFCAG00000047964,ENSFCAG00000046232,ENSFCAG00000008426,ENSFCAG00000053166,ENSFCAG00000027956,ENSFCAG00000040752,ENSFCAG00000052372,ENSFCAG00000029742,ENSFCAG00000006778,ENSFCAG00000014742,ENSFCAG00000024935
C2	124018120	124991572	ATP1B3,GRK7,RNF7,RASA2,ZBTB38,PXYLP1,SPSB4,SLC25A36	ENSFCAG00000030431,ENSFCAG00000048064,ENSFCAG00000010128,ENSFCAG00000037838,ENSFCAG00000053583,ENSFCAG00000002561,ENSFCAG00000030922,ENSFCAG00000022336,ENSFCAG00000047585,ENSFCAG00000025256,ENSFCAG00000035204,ENSFCAG00000049334
D1	24008518	24994907	U5	ENSFCAG00000051208,ENSFCAG00000047533,ENSFCAG00000036080,ENSFCAG00000048263,ENSFCAG00000047191,ENSFCAG00000050856
D1	35015386	35978430	ARHGAP42,CNTN5,U6	ENSFCAG00000022220,ENSFCAG00000013908,ENSFCAG00000038915
D3	77023690	77894782	TXNL1,WDR7	ENSFCAG00000043063,ENSFCAG00000048095,ENSFCAG00000052588,ENSFCAG00000040835,ENSFCAG00000022537,ENSFCAG00000011414
D4	105488	970222	MFSD14B,ZNF484,IARS1,NOL8,CENPP,OGN,OMD,ASPN,ECM2,BICD2,FGD3,SUSD3	ENSFCAG00000010215,ENSFCAG00000039333,ENSFCAG00000053290,ENSFCAG00000035036,ENSFCAG00000051187,ENSFCAG00000000817,ENSFCAG00000032920,ENSFCAG00000000818,ENSFCAG00000000820,ENSFCAG00000000821,ENSFCAG00000012114,ENSFCAG00000029465,ENSFCAG00000012118,ENSFCAG00000000822,ENSFCAG00000027526,ENSFCAG00000050360,ENSFCAG00000049042,ENSFCAG00000015134,ENSFCAG00000021928

## Sheet: (f)
Table S12. (f) for stray subpopulation from Leonberg
chrom	start	end	gene_name	gene_id	gene_info
A1	135012434	135975654	TRAPPC13,SGTB,NLN,ERBIN,SREK1,MAST4,U1	ENSFCAG00000022097,ENSFCAG00000002440,ENSFCAG00000024818,ENSFCAG00000041520,ENSFCAG00000046836,ENSFCAG00000024125,ENSFCAG00000036884,ENSFCAG00000025450,ENSFCAG00000039689
A1	152060354	152999567	RASA1,CCNH	ENSFCAG00000042334,ENSFCAG00000004825,ENSFCAG00000004828,ENSFCAG00000048547,ENSFCAG00000041724,ENSFCAG00000049452,ENSFCAG00000045415,ENSFCAG00000050982
A1	195013260	195942136	LARP1,HAND1,SAP30L,GALNT10,MFAP3,FAM114A2,GRIA1	ENSFCAG00000000592,ENSFCAG00000014986,ENSFCAG00000014985,ENSFCAG00000048592,ENSFCAG00000014984,ENSFCAG00000028091,ENSFCAG00000023708,ENSFCAG00000005223
A1	221005995	221993341
A2	2053617	2964870	TLE6,TLE2,TLE5,GNA11,GNA15,S1PR4,NCLN,CELF5,NFIC,SMIM24,DOHH,FZR1,CA2H19ORF71,MFSD12,HMG20B,GIPC3,TBXA2R,CACTIN,PIP5K1C,TJP3,APBA3,MRPL54,RAX2,MATK,ZFR2	ENSFCAG00000048662,ENSFCAG00000052308,ENSFCAG00000052219,ENSFCAG00000050649,ENSFCAG00000035220,ENSFCAG00000013862,ENSFCAG00000013863,ENSFCAG00000050036,ENSFCAG00000039147,ENSFCAG00000044642,ENSFCAG00000007124,ENSFCAG00000007126,ENSFCAG00000053749,ENSFCAG00000029146,ENSFCAG00000007127,ENSFCAG00000052111,ENSFCAG00000000880,ENSFCAG00000052509,ENSFCAG00000044341,ENSFCAG00000030060,ENSFCAG00000002157,…
A3	83033492	83952481	EHBP1,OTX1,WDPCP,MDH1	ENSFCAG00000026831,ENSFCAG00000044742,ENSFCAG00000006657,ENSFCAG00000024183,ENSFCAG00000047615
A3	86023894	86850686	MEIS1	ENSFCAG00000046776,ENSFCAG00000040338,ENSFCAG00000051155,ENSFCAG00000036549,ENSFCAG00000043218,ENSFCAG00000051550,ENSFCAG00000042969,ENSFCAG00000042094
B1	36001932	36882351	BMP1,SFTPC,LGI3,REEP4,HR,NUDT18,FAM160B2,DMTN,FGF17,NPM2,XPO7,DOK2,GFRA2	ENSFCAG00000012979,ENSFCAG00000004717,ENSFCAG00000005286,ENSFCAG00000041047,ENSFCAG00000012978,ENSFCAG00000024534,ENSFCAG00000035285,ENSFCAG00000005001,ENSFCAG00000012976,ENSFCAG00000005496,ENSFCAG00000045117,ENSFCAG00000008965,ENSFCAG00000008964,ENSFCAG00000008963,ENSFCAG00000047339,ENSFCAG00000053248,ENSFCAG00000044333,ENSFCAG00000047863
B1	37173774	37911298	U6,LZTS1,ATP6V1B2,SLC18A1	ENSFCAG00000048423,ENSFCAG00000048486,ENSFCAG00000039399,ENSFCAG00000030368,ENSFCAG00000013380,ENSFCAG00000011693
B1	97065471	97994005	CB1H4ORF33,SCLT1	ENSFCAG00000050725,ENSFCAG00000004951,ENSFCAG00000003448
B1	98129941	98984839	JADE1,PGRMC2,LARP1B,ABHD18,MFSD8,PLK4	ENSFCAG00000027791,ENSFCAG00000009370,ENSFCAG00000050842,ENSFCAG00000031089,ENSFCAG00000014650,ENSFCAG00000025881,ENSFCAG00000018170,ENSFCAG00000000135
B2	48153289	48949280	ADGRF2,ADGRF4,OPN5,PTCHD4	ENSFCAG00000044315,ENSFCAG00000002460,ENSFCAG00000015313,ENSFCAG00000015316
B2	144018997	144981391	ARID1B,TMEM242,ZDHHC14,U2	ENSFCAG00000006278,ENSFCAG00000052709,ENSFCAG00000043410,ENSFCAG00000036867,ENSFCAG00000006280,ENSFCAG00000052469,ENSFCAG00000046105
B3	72039908	72994190	OR4F15,OR4L1,OR4K14,OR4Q2,OR4K15,OR4K5	ENSFCAG00000047927,ENSFCAG00000044681,ENSFCAG00000045421,ENSFCAG00000042419,ENSFCAG00000046675,ENSFCAG00000043614,ENSFCAG00000028986,ENSFCAG00000043578,ENSFCAG00000035685,ENSFCAG00000001991,ENSFCAG00000049863,ENSFCAG00000026559,ENSFCAG00000032296,ENSFCAG00000036875,ENSFCAG00000045434,ENSFCAG00000042366,ENSFCAG00000045358,ENSFCAG00000039894,ENSFCAG00000012998,ENSFCAG00000041762,ENSFCAG00000028395,…
B3	140033724	140982654	DICER1,CLMN,SYNE3,GLRX5,TCL1B	ENSFCAG00000047256,ENSFCAG00000052205,ENSFCAG00000050993,ENSFCAG00000003535,ENSFCAG00000012092,ENSFCAG00000040655,ENSFCAG00000012093,ENSFCAG00000034296,ENSFCAG00000012094,ENSFCAG00000047097,ENSFCAG00000018336,ENSFCAG00000052732,ENSFCAG00000039260,ENSFCAG00000047676,ENSFCAG00000047540,ENSFCAG00000046034,ENSFCAG00000043317
C1	54025113	54985196	JAK1,AK4,DNAJC6,LEPR,U2,PDE4B	ENSFCAG00000001953,ENSFCAG00000016476,ENSFCAG00000053772,ENSFCAG00000033540,ENSFCAG00000008367,ENSFCAG00000011703,ENSFCAG00000047972,ENSFCAG00000030002
C1	66002971	66947654	PTGFR,IFI44L,U6,ADGRL4	ENSFCAG00000004947,ENSFCAG00000013210,ENSFCAG00000045464,ENSFCAG00000022349,ENSFCAG00000031487,ENSFCAG00000041622,ENSFCAG00000040605
D1	82013268	82936686	LUZP2	ENSFCAG00000018763,ENSFCAG00000029930,ENSFCAG00000047605
D1	92015392	92986448	PRR5L,TRAF6,RAG1,RAG2,CD1H11ORF74	ENSFCAG00000028983,ENSFCAG00000036371,ENSFCAG00000002908,ENSFCAG00000002909,ENSFCAG00000039567,ENSFCAG00000048186
D3	7038848	7998499	CCDC62,DENR,HCAR1,HCAR2,KNTC1,RSRC2,ZCCHC8,U2,CLIP1,DIABLO,B3GNT4,LRRC43,IL31,MLXIP,BCL7A,CFAP251,PSMD9,HPD,SETD1B,RHOF,TMEM120B,MORN3,ORAI1,U6,KDM2B	ENSFCAG00000006127,ENSFCAG00000006126,ENSFCAG00000040471,ENSFCAG00000016311,ENSFCAG00000009060,ENSFCAG00000024679,ENSFCAG00000027671,ENSFCAG00000035599,ENSFCAG00000047830,ENSFCAG00000048902,ENSFCAG00000010606,ENSFCAG00000022475,ENSFCAG00000038479,ENSFCAG00000012111,ENSFCAG00000012110,ENSFCAG00000036221,ENSFCAG00000012108,ENSFCAG00000040323,ENSFCAG00000027439,ENSFCAG00000027665,ENSFCAG00000012105,…
D3	33019423	33961695	MC2R,MC5R,RNMT,FAM210A,LDLRAD4,CEP192	ENSFCAG00000025215,ENSFCAG00000002279,ENSFCAG00000051511,ENSFCAG00000018237,ENSFCAG00000027849,ENSFCAG00000022980,ENSFCAG00000050921,ENSFCAG00000023241,ENSFCAG00000000015
D4	96013270	96449087	PNPLA7,MRPL41,DPH7,ZMYND19,ARRDC1,EHMT1,CACNA1B	ENSFCAG00000003589,ENSFCAG00000003590,ENSFCAG00000003591,ENSFCAG00000044990,ENSFCAG00000026735,ENSFCAG00000001216,ENSFCAG00000037597
E1	47021194	47980110	TLK2,MRC2,MARCHF10,TANC2,U6,CYB561,ACE,KCNH6,DCAF7,TACO1,MAP3K3	ENSFCAG00000010933,ENSFCAG00000010936,ENSFCAG00000029300,ENSFCAG00000002076,ENSFCAG00000044317,ENSFCAG00000051386,ENSFCAG00000032396,ENSFCAG00000002077,ENSFCAG00000002078,ENSFCAG00000049790,ENSFCAG00000024807,ENSFCAG00000025392,ENSFCAG00000037758,ENSFCAG00000003496

## Sheet: (g)
Table S12. (g) for stray subpopulation from Lindau
chrom	start	end	gene_name	gene_id	gene_info
A1	127030548	127982048	MAP3K1,SETD9,MIER3,U4,GPBP1,SNORA70	ENSFCAG00000052339,ENSFCAG00000042379,ENSFCAG00000049366,ENSFCAG00000014104,ENSFCAG00000027271,ENSFCAG00000014874,ENSFCAG00000024666,ENSFCAG00000047071,ENSFCAG00000033857,ENSFCAG00000022914,ENSFCAG00000039470,ENSFCAG00000025310,ENSFCAG00000037903,ENSFCAG00000053808,ENSFCAG00000046338
A1	194008918	194946161	MRPL22,GEMIN5,CNOT8	ENSFCAG00000049262,ENSFCAG00000053803,ENSFCAG00000036527,ENSFCAG00000000595,ENSFCAG00000000594
A2	41024248	41971361	CNTN3,U6	ENSFCAG00000012778,ENSFCAG00000049098,ENSFCAG00000032573,ENSFCAG00000051840,ENSFCAG00000046958
B2	61030421	61975167		ENSFCAG00000049357,ENSFCAG00000024482
B3	27151563	27918027	OCA2,U6,HERC2	ENSFCAG00000053454,ENSFCAG00000000153,ENSFCAG00000039678,ENSFCAG00000045123,ENSFCAG00000000154
B3	31042502	31792355	NRG4,TMEM266,ETFA,ISL2,SCAPER,U6,U1	ENSFCAG00000018694,ENSFCAG00000014963,ENSFCAG00000006109,ENSFCAG00000000066,ENSFCAG00000002872,ENSFCAG00000032436,ENSFCAG00000037773
B3	32050637	32922082	PEAK1,HMG20A,LINGO1,ODF3L1,CSPG4,SNX33,SNUPN,PTPN9	ENSFCAG00000040676,ENSFCAG00000026195,ENSFCAG00000031049,ENSFCAG00000022539,ENSFCAG00000013212,ENSFCAG00000047658,ENSFCAG00000012419,ENSFCAG00000012418,ENSFCAG00000012417,ENSFCAG00000040981,ENSFCAG00000025880
B3	52023168	52953049	UNC13C,U6,U4,WDR72	ENSFCAG00000022273,ENSFCAG00000035724,ENSFCAG00000039921,ENSFCAG00000044142,ENSFCAG00000051128,ENSFCAG00000034126,ENSFCAG00000011842
B4	29075185	29924332	ARHGAP12,U6,KIF5B,EPC1	ENSFCAG00000027689,ENSFCAG00000036410,ENSFCAG00000024269,ENSFCAG00000023583,ENSFCAG00000050030,ENSFCAG00000021897,ENSFCAG00000029110
C1	121109105	121995304	CFAP221,U6,SCTR,TMEM37,CC1H2ORF76,DBI,STEAP3,MARCO,EN1	ENSFCAG00000045807,ENSFCAG00000034359,ENSFCAG00000004432,ENSFCAG00000012415,ENSFCAG00000004427,ENSFCAG00000034130,ENSFCAG00000007092,ENSFCAG00000049463,ENSFCAG00000048987,ENSFCAG00000014026,ENSFCAG00000043894,ENSFCAG00000041980,ENSFCAG00000048883
C2	28016306	28888509	SNORA62,NRIP1	ENSFCAG00000040427,ENSFCAG00000051314,ENSFCAG00000050141,ENSFCAG00000045339,ENSFCAG00000051310,ENSFCAG00000041473,ENSFCAG00000037851,ENSFCAG00000008046,ENSFCAG00000052783,ENSFCAG00000052759
C2	29002071	29973034	SAMSN1,U6,HSPA13,RBM11,LIPI,ROBO2	ENSFCAG00000013946,ENSFCAG00000037703,ENSFCAG00000047935,ENSFCAG00000032014,ENSFCAG00000029915,ENSFCAG00000018199,ENSFCAG00000028858,ENSFCAG00000027646
C2	101007629	101954894		ENSFCAG00000041479,ENSFCAG00000046879,ENSFCAG00000045110
D1	50017294	50969224	DLG2	ENSFCAG00000027392
D1	68044865	68991174	ZNF143,WEE1,SWAP70,SBF2,ADM,AMPD3,RNF141	ENSFCAG00000002342,ENSFCAG00000023566,ENSFCAG00000003774,ENSFCAG00000040013,ENSFCAG00000003775,ENSFCAG00000043200,ENSFCAG00000049496,ENSFCAG00000000400,ENSFCAG00000026381
D1	92015392	92996268	PRR5L,TRAF6,RAG1,RAG2,CD1H11ORF74	ENSFCAG00000028983,ENSFCAG00000036371,ENSFCAG00000002908,ENSFCAG00000002909,ENSFCAG00000039567,ENSFCAG00000048186
D1	106013674	106981908	OR4D9,OSBP,PATL1,U6,OR10V1,STX3,MRPL16,CBLIF,TCN1,OOSP2,MS4A3,MS4A7,MS4A5,MS4A1,MS4A12,MS4A13,MS4A8	ENSFCAG00000040957,ENSFCAG00000044626,ENSFCAG00000043613,ENSFCAG00000044492,ENSFCAG00000015572,ENSFCAG00000048469,ENSFCAG00000015573,ENSFCAG00000047079,ENSFCAG00000031308,ENSFCAG00000023524,ENSFCAG00000034308,ENSFCAG00000007538,ENSFCAG00000007540,ENSFCAG00000007542,ENSFCAG00000007548,ENSFCAG00000052137,ENSFCAG00000049746,ENSFCAG00000039790,ENSFCAG00000039675,ENSFCAG00000012212,ENSFCAG00000048817,…
D3	63055543	63975521	U6	ENSFCAG00000052012,ENSFCAG00000053227,ENSFCAG00000051994,ENSFCAG00000032245
F1	29013319	29995661	U6,IER5,STX6,KIAA1614,XPR1,ACBD6,LHX4,QSOX1	ENSFCAG00000051714,ENSFCAG00000051539,ENSFCAG00000038950,ENSFCAG00000053614,ENSFCAG00000042819,ENSFCAG00000052946,ENSFCAG00000040200,ENSFCAG00000011869,ENSFCAG00000051451,ENSFCAG00000011867,ENSFCAG00000053134,ENSFCAG00000011866,ENSFCAG00000035194,ENSFCAG00000035541,ENSFCAG00000042837,ENSFCAG00000030568,ENSFCAG00000036053,ENSFCAG00000031957
F2	20044023	20929195	CPA6,U6,PREX2,CF2H8ORF34	ENSFCAG00000007255,ENSFCAG00000051634,ENSFCAG00000008986,ENSFCAG00000024902
F2	23028314	23975983	EYA1,MSC	ENSFCAG00000047789,ENSFCAG00000049855,ENSFCAG00000000245,ENSFCAG00000049076,ENSFCAG00000048988,ENSFCAG00000046691,ENSFCAG00000049733
F2	57006867	57964397	KCNV1,U6	ENSFCAG00000024822,ENSFCAG00000047832,ENSFCAG00000032937,ENSFCAG00000035329,ENSFCAG00000049051,ENSFCAG00000047197,ENSFCAG00000041266
F2	59023691	59997123	CSMD3	ENSFCAG00000031602

## Sheet: (h)
Table S12. (h) for stray subpopulation from Stuttgart
chrom	start	end	gene_name	gene_id	gene_info
A1	152060354	152999567	RASA1,CCNH	ENSFCAG00000042334,ENSFCAG00000004825,ENSFCAG00000004828,ENSFCAG00000048547,ENSFCAG00000041724,ENSFCAG00000049452,ENSFCAG00000045415,ENSFCAG00000050982
A1	174040047	174954986	EPB41L4A,METAZOA_SRP,APC,SRP19,REEP5,U6,DCP2,MCC	ENSFCAG00000008228,ENSFCAG00000037998,ENSFCAG00000040099,ENSFCAG00000000787,ENSFCAG00000025895,ENSFCAG00000028504,ENSFCAG00000037982,ENSFCAG00000001895,ENSFCAG00000001896
A2	145026270	145957834	GRM8,ZNF800,GCC1,ARF5,FSCN3	ENSFCAG00000003843,ENSFCAG00000025630,ENSFCAG00000052970,ENSFCAG00000005480,ENSFCAG00000005482,ENSFCAG00000005484
A2	171011603	171394662	ESYT2,DYNC2I1,VIPR2	ENSFCAG00000009037,ENSFCAG00000009038,ENSFCAG00000051938,ENSFCAG00000009039,ENSFCAG00000051169
A3	115077888	115953099	FAM98A,RASGRP3,LTBP1	ENSFCAG00000046450,ENSFCAG00000031083,ENSFCAG00000044107,ENSFCAG00000024944,ENSFCAG00000009647,ENSFCAG00000027573
B1	83008413	83920799	SLC10A7,REELD1,LSM6,ZNF827,C4ORF51,MMAA,SMAD1	ENSFCAG00000003048,ENSFCAG00000046759,ENSFCAG00000003047,ENSFCAG00000044652,ENSFCAG00000042809,ENSFCAG00000004139,ENSFCAG00000045664,ENSFCAG00000030592,ENSFCAG00000004136,ENSFCAG00000050009
B1	84003616	84956653	OTUD4,ABCE1,ANAPC10,HHIP	ENSFCAG00000022224,ENSFCAG00000030441,ENSFCAG00000030108,ENSFCAG00000042193,ENSFCAG00000018108,ENSFCAG00000042851,ENSFCAG00000041204
B1	86042465	86965214	U6,INPP4B,IL15	ENSFCAG00000034415,ENSFCAG00000026268,ENSFCAG00000030158,ENSFCAG00000050181
B1	132021840	132982427	CCSER1	ENSFCAG00000039277,ENSFCAG00000046968
B1	196010638	196996532	PROM1,FGFBP1,CD38,BST1,FBXL5,U4,CC2D2A,C1QTNF7,CPEB2	ENSFCAG00000015080,ENSFCAG00000047207,ENSFCAG00000006111,ENSFCAG00000023787,ENSFCAG00000044616,ENSFCAG00000011131,ENSFCAG00000050758,ENSFCAG00000030744,ENSFCAG00000036519,ENSFCAG00000010627,ENSFCAG00000036933,ENSFCAG00000027193
B4	86022238	86983352	PIP4K2C,DTX3,B4GALNT1,SLC26A10,OS9,AGAP2,TSPAN31,CDK4,MARCHF9,CYP27B1,METTL1,EEF1AKMT3,TSFM,AVIL,CTDSP2,ATP23	ENSFCAG00000030052,ENSFCAG00000002088,ENSFCAG00000002090,ENSFCAG00000002089,ENSFCAG00000030779,ENSFCAG00000014691,ENSFCAG00000014695,ENSFCAG00000026400,ENSFCAG00000029663,ENSFCAG00000045499,ENSFCAG00000014701,ENSFCAG00000032363,ENSFCAG00000032966,ENSFCAG00000023794,ENSFCAG00000014708,ENSFCAG00000026269,ENSFCAG00000016452,ENSFCAG00000050723,ENSFCAG00000030243,ENSFCAG00000051434
B4	101020533	101991514	KCNC2,CAPS2,GLIPR1L2,KRR1,PHLDA1,NAP1L1	ENSFCAG00000024443,ENSFCAG00000046839,ENSFCAG00000040419,ENSFCAG00000047626,ENSFCAG00000041131,ENSFCAG00000036590,ENSFCAG00000005203,ENSFCAG00000025788,ENSFCAG00000050261,ENSFCAG00000053070,ENSFCAG00000032023,ENSFCAG00000000279
B4	123052546	123974164	SCYL2,SLC17A8,NR1H4,GAS2L3,ANO4,SLC5A8	ENSFCAG00000028913,ENSFCAG00000018638,ENSFCAG00000006469,ENSFCAG00000023152,ENSFCAG00000006147,ENSFCAG00000031580
C1	90043396	90925825	U6	ENSFCAG00000048936,ENSFCAG00000034430,ENSFCAG00000053612,ENSFCAG00000033944,ENSFCAG00000048787
C1	134037968	134975802	LRP1B,U6	ENSFCAG00000026584,ENSFCAG00000038725
C1	150010824	150996968	ACVR1,U6,CCDC148,PKP4,DAPL1	ENSFCAG00000008054,ENSFCAG00000039750,ENSFCAG00000051808,ENSFCAG00000053693,ENSFCAG00000051615,ENSFCAG00000050722,ENSFCAG00000007319,ENSFCAG00000015402,ENSFCAG00000015403
C2	16058841	16970277	CCT8,USP16,RWDD2B,LTN1,N6AMT1,U6	ENSFCAG00000019331,ENSFCAG00000013716,ENSFCAG00000028990,ENSFCAG00000013707,ENSFCAG00000013161,ENSFCAG00000032317,ENSFCAG00000042453,ENSFCAG00000046018,ENSFCAG00000051553
D1	64032083	64957487	OR52B6,TRIM6,OR52B4,TRIM5,OR52N4,OR52N2,OR52E5,OR56B4	ENSFCAG00000038013,ENSFCAG00000010733,ENSFCAG00000028634,ENSFCAG00000053822,ENSFCAG00000022225,ENSFCAG00000047940,ENSFCAG00000049788,ENSFCAG00000045769,ENSFCAG00000029477,ENSFCAG00000042633,ENSFCAG00000024274,ENSFCAG00000043239,ENSFCAG00000030289,ENSFCAG00000045538,ENSFCAG00000031334,ENSFCAG00000044450,ENSFCAG00000042928,ENSFCAG00000035037,ENSFCAG00000023177,ENSFCAG00000031645,ENSFCAG00000035121,…
D2	68021625	68985484		ENSFCAG00000049901,ENSFCAG00000050724,ENSFCAG00000051769
E2	5022336	5992446	FELCATV1R6,U6	ENSFCAG00000045643,ENSFCAG00000045500,ENSFCAG00000047627,ENSFCAG00000049969,ENSFCAG00000053032,ENSFCAG00000037431,ENSFCAG00000047001,ENSFCAG00000044867,ENSFCAG00000048338,ENSFCAG00000042173,ENSFCAG00000047575,ENSFCAG00000025619,ENSFCAG00000050322,ENSFCAG00000051051,ENSFCAG00000040698,ENSFCAG00000025806,ENSFCAG00000051227,ENSFCAG00000049413,ENSFCAG00000029994,ENSFCAG00000047425,ENSFCAG00000035330,…
F2	8094367	8990865	ATP6V1H,U6,TCEA1,LYPLA1,MRPL15,SOX17	ENSFCAG00000014405,ENSFCAG00000033499,ENSFCAG00000014408,ENSFCAG00000014436,ENSFCAG00000023494,ENSFCAG00000033969,ENSFCAG00000051861,ENSFCAG00000039931,ENSFCAG00000044068,ENSFCAG00000048759,ENSFCAG00000045851,ENSFCAG00000052674
F2	23028314	23975983	EYA1,MSC	ENSFCAG00000047789,ENSFCAG00000049855,ENSFCAG00000000245,ENSFCAG00000049076,ENSFCAG00000048988,ENSFCAG00000046691,ENSFCAG00000049733
F2	59023691	59997123	CSMD3	ENSFCAG00000031602
