# Supplementary material for: Tracking footprints of artificial and natural selection signatures in breeding and non-breeding cats
Source: Sci Rep. 2022 Oct 27;12:18061. doi: 10.1038/s41598-022-22155-7 (PMC9613910; doi:10.1038/s41598-022-22155-7)
Supplement: Supplementary file 1 — Supplementary Information. [file 41598_2022_22155_MOESM1_ESM.zip › Supplementary Table S3.xlsx]

## Sheet: Table 
Table S3. FIS calculations and comparison for strays from Bleckede, Frankfurt, Hamburg, Hohne, Landau, Leonberg, Lindau and Stuttgart
Least Squares Means
living region	fis LSMEAN	Standard Error	Pr > |t|	LSMEAN Number
Bleckede	0.0445448	0.0285054	0.1204	1
Frankfurt	0.0666925	0.0164263	<.0001	2
Hamburg	0.0759862	0.0298531	0.012	3
Hohne	0.0367482	0.0181638	0.0449	4
Landau	0.0543392	0.0222373	0.0158	5
Leonberg	0.0924304	0.0338515	0.0071	6
Lindau	0.0447466	0.0159492	0.0057	7
Stuttgart	0.0117437	0.0333884	0.7256	8
Least Squares Means for effect living region
Pr > |t| for H0: LSMean(i)=LSMean(j)
Dependent Variable: fis
i/j	1	2	3	4	5	6	7	8
1		0.5013	0.4466	0.8176	0.7872	0.2842	0.9951	0.4572
2	0.5013		0.7852	0.223	0.6559	0.4964	0.3399	0.1424
3	0.4466	0.7852		0.2629	0.5622	0.7174	0.358	0.1543
4	0.8176	0.223	0.2629		0.5415	0.1509	0.7415	0.5122
5	0.7872	0.6559	0.5622	0.5415		0.3471	0.7263	0.2896
6	0.2842	0.4964	0.7174	0.1509	0.3471		0.2034	0.0902
7	0.9951	0.3399	0.358	0.7415	0.7263	0.2034		0.3735
8	0.4572	0.1424	0.1543	0.5122	0.2896	0.0902	0.3735
