# Supplementary material for: Tracking footprints of artificial and natural selection signatures in breeding and non-breeding cats
Source: Sci Rep. 2022 Oct 27;12:18061. doi: 10.1038/s41598-022-22155-7 (PMC9613910; doi:10.1038/s41598-022-22155-7)
Supplement: Supplementary file 1 — Supplementary Information. [file 41598_2022_22155_MOESM1_ESM.zip › Supplementary Table S4.xlsx]

## Sheet: Sheet1
Table S4: The amount of ROH per chromosome for each population (stray, household, OSH and SIAM).
Breed	Chromsome	Average Number of ROH per chromosome
Stray	A1	2.17213
Stray	A2	1.49505
Stray	A3	1.16
Stray	B1	1.47
Stray	B2	1.43478
Stray	B3	1.25
Stray	B4	1.41667
Stray	C1	1.56637
Stray	C2	1.29231
Stray	D1	1.45312
Stray	D2	1.07143
Stray	D3	1.16364
Stray	D4	1.27586
Stray	E1	1.17857
Stray	E2	1.40244
Stray	E3	1.15909
Stray	F1	1
Stray	F2	1.16393
Household	A1	2.21739
Household	A2	1.5
Household	A3	1
Household	B1	1.52632
Household	B2	1.57143
Household	B3	1.8
Household	B4	1.33333
Household	C1	1.33333
Household	C2	1.36364
Household	D1	1
Household	D2	1.5
Household	D3	1.27273
Household	D4	1.27273
Household	E1	1
Household	E2	1.75
Household	E3	1.2
Household	F1	1
Household	F2	1.23077
OSH	A1	5.28571
OSH	A2	3.54167
OSH	A3	1.70968
OSH	B1	2.68889
OSH	B2	3.87234
OSH	B3	2.23256
OSH	B4	2.47727
OSH	C1	4.55319
OSH	C2	3.59184
OSH	D1	2.63043
OSH	D2	2.18182
OSH	D3	3.1087
OSH	D4	2.65854
OSH	E1	1.59375
OSH	E2	1.46875
OSH	E3	1.31579
OSH	F1	1.26667
OSH	F2	2.6087
SIAM	A1	5.09524
SIAM	A2	3.80952
SIAM	A3	1.30769
SIAM	B1	2.71429
SIAM	B2	2.78947
SIAM	B3	2.05556
SIAM	B4	2.85
SIAM	C1	4.28571
SIAM	C2	5.09524
SIAM	D1	3.57143
SIAM	D2	2.14286
SIAM	D3	3
SIAM	D4	2.0625
SIAM	E1	1.25
SIAM	E2	1.33333
SIAM	E3	1.45455
SIAM	F1	1.25
SIAM	F2	2.31579
