# Supplementary material for: Tracking footprints of artificial and natural selection signatures in breeding and non-breeding cats
Source: Sci Rep. 2022 Oct 27;12:18061. doi: 10.1038/s41598-022-22155-7 (PMC9613910; doi:10.1038/s41598-022-22155-7)
Supplement: Supplementary file 1 — Supplementary Information. [file 41598_2022_22155_MOESM1_ESM.zip › Supplementary Table S5.xlsx]

## Sheet: (a)
Table S5. Genes located in ROH5 in stray cats. ROH5, a homozygous stretch contained at least 5 SNPs according to the average SNP distance on the array. Given are the considered cat chromosome, the start and the end of the region with runs of homozygosity (ROH) on that chromosome, the estimated ROH length, number of SNPs and all genes located in the ROH-regions. Genes having just an ENSFCAG-number…
Chromosome	Start(bp)	End(bp)	ROH length	n snps	Gene name
1	487412	2536348	2048936	67	RNF17,CENPJ,PARP4,MPHOSPH8,PSPC1,ZMYM5,ZMYM2,GJA3,GJB2,GJB6,U6,CRYL1,IFT88,U2,IL17D,EEF1AKMT1,XPO4,LATS2,SAP18,SKA3,MRPL57,ZDHHC20,MICU2,FGF9
1	55059886	55493378	433492	13
1	116233424	118027870	1794446	54	KLHL3,MYOT,PKD2L2,FAM13B,U6,WNT8A,NME5,BRD8,KIF20A,CDC23,GFRA3,CDC25C,FAM53C,KDM3B,REEP2,EGR1,ETF1,HSPA9,SNORD63,CTNNA1,LRRTM2,SIL1,SNORA74,PAIP2,SLC23A1,MZB1,PROB1,SPATA24,DNAJC18,SMIM33,STING1,UBE2D2
1	147019754	149462770	2443016	65	RASGRF2,CKMT2,ZCCHC9,ACOT12,SSBP2,ATG10,U6,XRCC4,VCAN,HAPLN1
1	195036966	197136831	2099865	54	LARP1,HAND1,SAP30L,GALNT10,MFAP3,FAM114A2,GRIA1,NMUR2
1	220267443	223290026	3022583	83	U6,CDH9,CDH10
1	224396508	225933191	1536683	42	CDH12,U1
2	59334335	59971860	637525	19	TXNRD3,CHST13,UROC1,ZXDC,CFAP100,KLF15,U6
2	101929121	101929121	0	1
2	102116796	106049098	3932302	100	TAC1,ASNS,C1GALT1,COL28A1,MIOS,RPA3,UMAD1,U6,GLCCI1,ICA1,U2,NXPH1,U4,NDUFA4,PHF14
2	137353225	139325823	1972598	57	CFTR,CTTNBP2,U6,LSM8
4	44314879	46599846	2284967	62	TCIM,IDO2,IDO1,ADAM18,ADAM2,ADAM32,ADAM9,TM2D2,HTRA4,PLEKHA2,TACC1,FGFR1,LETM2,NSD3,PLPP5,DDHD2
4	105393532	105662857	269325	8	TNIP3,NDNF,PRDM5
4	106619857	111436080	4816223	127	PDE5A,FABP2,C4ORF3,USP53,U7,MYOZ2,SYNPO2,SEC24D,METTL14,PRSS12,NDST3,NDST4,UGT8
4	130481655	132540601	2058946	53	GRID2,U4,CCSER1
5	27423389	27423389	0	1
5	28313060	32467297	4154237	65	EXOC2,IRF4,DUSP22,TRIM39,RPP21,GNL1,U6,PRR3,ABCF1,PPP1R10,MRPS18B,ATAT1,CB2H6ORF136,DHX16,PPP1R18,NRM,MDC1,TUBB,FLOT1,IER3,DDR1,GTF2H4,VARS2,SFTA2,CDSN,CCHCR1,PSORS1C2,TCF19,POU5F1
6	92773556	94893590	2120034	58	U2,U6
6	126086794	128049883	1963089	60	NRXN3,DIO2,CEP128,TSHR,GTF2A1,STON2
7	99995911	100834897	838986	27
7	107755034	110309759	2554725	68	TMTC2,U12,U6,SLC6A15,TSPAN19,LRRIQ1,ALX1
8	82723778	84918189	2194411	62	DPYD,SNX7,PLPPR5
8	88519360	91147110	2627750	71	U3,RNPC3,U6
8	195756719	200450982	4694263	136	UNC80,U6,KANSL1L,ACADL,MYL1,LANCL1,CPS1,ERBB4,IKZF2,SPAG16,VWC2L,BARD1
9	159365099	161159951	1794852	53	CLASP2,SNRK,ANO10,ABHD5,TOPAZ1,TCAIM,ZNF445,ZNF197,ZNF35
10	44926283	49527561	4601278	128	CHORDC1,NAALAD2,U6,FOLH1,NOX4,TYR,GRM5,U2,CTSC,RAB38,TMEM135,FZD4,ME3,CCDC81,HIKESHI,EED,PICALM,CCDC83,SYTL2,CCDC89,CREBZF,TMEM126B,DLG2
12	52653205	54850952	2197747	55	U2
12	61138186	64522821	3384635	91	U2,U6
13	34801076	37796473	2995397	78	DMAC1,PTPRD,U6
14	26926874	27858399	931525	27	ZNHIT3,CA4,USP32,U6,CE1H17ORF64,APPBP2,BCAS3
15	22886242	23866218	979976	27	C19ORF12,PLEKHF1,POP4,VSTM2B,UQCRFS1
15	38826797	39065232	238435	7
15	39223634	42504520	3280886	92	CDH8,U6
15	47986135	50571118	2584983	69	ZFHX3,PMFBP1,DHX38,U2,HP,DHODH,IST1,ZNF821,ATXN1L,AP1G1,PHLPP2,TAT,CHST4,TLE7,CALB2,CMTR2,HYDIN
16	15209052	16599808	1390756	45	SBDS,TMEM248,KCTD7,TPST1,CRCP,U6,SUMF2,GUSB,VKORC1L1,NUPR2,CHCHD2,PHKG1,CCT6A,PSPH,NIPSNAP2,ZNF713,SEPTIN14
18	18423356	22168178	3744822	107	PDE7A,DNAJC5B,TRIM55,CRH,RRS1,ADHFE1,VXN,MYBL1,VCPIP1,U6,SGK3,MCMDC2,TCF24,PPP1R42,COPS5,CSPP1,ARFGEF1,CPA6,PREX2,CF2H8ORF34,U7,SULF1,SLCO5A1
18	55389109	56884241	1495132	39	EIF3E,EMC2,TMEM74,TRHR,NUDCD1,ENY2,PKHD1L1,EBAG9,SYBU
18	57110531	57219677	109146	6

## Sheet: (b)
Table S5. (b) Includes ROH5 shared by at least 20% of the genotyped stray cats.
Chromosome	Start	End	ROH length	n snps	Gene name
1	220982497	222938051	1955554	53	CDH10
2	103397894	105164316	1766422	48	GLCCI1,ICA1,U2,NXPH1,U6
8	196970143	199221738	2251595	70	ERBB4,IKZF2,SPAG16
15	23472166	23866218	394052	13
15	39916712	42014616	2097904	59	CDH8,U6
15	48323727	50041752	1718025	48	ZFHX3,PMFBP1,DHX38,U2,HP,DHODH,IST1,ZNF821,ATXN1L,AP1G1,PHLPP2,TAT,CHST4,TLE7
16	15651498	16599808	948310	29	TMEM248,KCTD7,TPST1,CRCP,U6,SUMF2,GUSB,VKORC1L1,NUPR2,CHCHD2,PHKG1,CCT6A,PSPH,NIPSNAP2,ZNF713,SEPTIN14

## Sheet: (c)
Table S5. (c) Includes ROH5 shared by at least 25% of the genotyped stray cats.
Chromosome	Start	End	ROH length	n snps	Gene_name
1	221082000	221873498	791498	22
1	222030957	222250302	219345	6	CDH10
8	197444115	197444115	0	1	ERBB4
8	197607534	198595384	987850	33	ERBB4
8	198744555	198854692	110137	5	IKZF2
15	40638837	40795837	157000	5
15	40927526	40958612	31086	3
15	41133252	41248049	114797	4	U6
