# Supplementary material for: Tracking footprints of artificial and natural selection signatures in breeding and non-breeding cats
Source: Sci Rep. 2022 Oct 27;12:18061. doi: 10.1038/s41598-022-22155-7 (PMC9613910; doi:10.1038/s41598-022-22155-7)
Supplement: Supplementary file 1 — Supplementary Information. [file 41598_2022_22155_MOESM1_ESM.zip › Supplementary Table S6.xlsx]

## Sheet: (a)
Table S6. Genes located in ROH5 in Household cats. ROH5, a homozygous stretch contained at least 5 SNPs according to the average SNP distance on the array. Given are the considered cat chromosome, the start and the end of the region with runs of homozygosity (ROH) on that chromosome, the estimated ROH length, number of SNPs and all genes located in the ROH-regions. Genes having just an ENSFCAG-nu…
Chromosome	Start	End	ROH length	n snps	Gene name
1	81835	2336842	2255007	71	PGLYRP4,CCDC115,IMP4,ATP12A,RNF17,CENPJ,PARP4,MPHOSPH8,PSPC1,ZMYM5,ZMYM2,GJA3,GJB2,GJB6,U6,CRYL1,IFT88,U2,IL17D,EEF1AKMT1,XPO4,LATS2,SAP18,SKA3,MRPL57,ZDHHC20,MICU2
1	14871534	14871534	0	1	DCLK1
1	116325422	118074169	1748747	52	KLHL3,MYOT,PKD2L2,FAM13B,U6,WNT8A,NME5,BRD8,KIF20A,CDC23,GFRA3,CDC25C,FAM53C,KDM3B,REEP2,EGR1,ETF1,HSPA9,SNORD63,CTNNA1,LRRTM2,SIL1,SNORA74,PAIP2,SLC23A1,MZB1,PROB1,SPATA24,DNAJC18,SMIM33,STING1,UBE2D2,CXXC5
1	194946161	197362508	2416347	62	GEMIN5,CNOT8,FAXDC2,U6,LARP1,HAND1,SAP30L,GALNT10,MFAP3,FAM114A2,GRIA1,NMUR2
1	219275391	223382613	4107222	111	U6,CDH9,CDH10
1	223803915	226720606	2916691	79	CDH12,U1,CDH18
1	234671585	237157554	2485969	74	SEMA5A,MTRR,FASTKD3,CA1H5ORF49,ADCY2,U4,TENT4A,SRD5A1
1	239979115	242082622	2103507	67	IRX2,IRX4,NDUFS6,LPCAT1,SLC6A3,CLPTM1L,TERT,SLC6A18,SLC6A19,SLC12A7,NKD2,TRIP13,BRD9,TPPP,CEP72,SLC9A3,EXOC3,AHRR,PDCD6,SDHA,CCDC127,LRRC14B,PLEKHG4B
2	58604502	59971860	1367358	38	PLXNA1,TXNRD3,CHST13,UROC1,ZXDC,CFAP100,KLF15,U6
2	102669449	106755923	4086474	105	COL28A1,MIOS,RPA3,UMAD1,U6,GLCCI1,ICA1,U2,NXPH1,U4,NDUFA4,PHF14,THSD7A
2	119429295	121577748	2148453	62	NFE2L3,HNRNPA2B1,CBX3,SNX10,SKAP2,HOXA1,HOXA2,HOXA3,HOXA4,HOXA5,HOXA6,HOXA7,HOXA10,HOXA11,HOXA13,U6,EVX1,HIBADH,TAX1BP1,JAZF1
2	134844282	139325823	4481541	126	FOXP2,MDFIC,TFEC,TES,CAV2,CAV1,MET,CAPZA2,ST7,WNT2,ASZ1,CFTR,CTTNBP2,U6,LSM8
2	139656888	142422986	2766098	75	KCND2,TSPAN12,ING3,CPED1,FAM3C,WNT16,PTPRZ1,AASS,FEZF1,CADPS2,U6,SLC13A1
3	135083441	137200244	2116803	54	PDIA6,ATP6V1C2,NOL10,ODC1,HPCAL1,RRM2,CYS1,KLF11,GRHL1,TAF1B,YWHAQ,ADAM17,IAH1,CPSF3,ITGB1BP1,ASAP2,U6,U4,MBOAT2,KIDINS220,ID2
4	43712296	46599846	2887550	81	ZMAT4,TCIM,IDO2,IDO1,ADAM18,ADAM2,ADAM32,ADAM9,TM2D2,HTRA4,PLEKHA2,TACC1,FGFR1,LETM2,NSD3,PLPP5,DDHD2
4	107845959	112175516	4329557	116	NDST4,UGT8,ARSJ,CAMK2D
4	131416142	132148239	732097	23	U4,CCSER1
5	23921137	25625743	1704606	50	RPP40,CDYL,ECI2,FAM217A,PRPF4B,FAM50B,PXDC1,SLC22A23,U6
5	25992055	28030826	2038771	53	SERPINB9,SERPINB1,WRNIP1,MYLK4,U6,GMDS,FOXC1,FOXF2,FOXQ1
5	31180437	31843592	663155	34	TRIM39,RPP21,GNL1,U6,PRR3,ABCF1,PPP1R10,MRPS18B,ATAT1,CB2H6ORF136,DHX16,PPP1R18,NRM,MDC1,TUBB,FLOT1,IER3,DDR1,GTF2H4,VARS2,SFTA2
5	31930695	32467297	536602	6
5	32789463	34001803	1212340	76	NEU1,EHMT2,ZBTB12,C2,NELFE,SKIV2L,DXO,CYP21A2,ATF6B,FKBPL,PRRT1,PPT2,EGFL8,AGPAT1,RNF5,AGER,PBX2,GPSM3,U6,BTNL2,DRA
5	129098660	134751703	5653043	142	U6,NMBR,GJE1,VTA1,ADGRG6,HIVEP2,AIG1,ADAT2,PEX3,FUCA2,PHACTR2,LTV1,ZC2HC1B,PLAGL1,SF3B5,STX11,UTRN,SNORA70,EPM2A,FBXO30,SHPRH,GRM1
6	92979668	94869201	1889533	52	U2,U6
6	114055053	116965218	2910165	73	FUT8,CCDC196,GPHN,FAM71D,MPP5,U6,ATP6V1D,EIF2S1,PLEK2,TMEM229B,PLEKHH1,PIGH,ARG2,VTI1B,RDH11,RDH12,ZFYVE26,RAD51B,ZFP36L1,ACTN1
6	125463201	129064551	3601350	99	NRXN3,DIO2,CEP128,TSHR,GTF2A1,STON2,SEL1L
7	108391117	110675294	2284177	62	SLC6A15,U1,TSPAN19,LRRIQ1,U6,ALX1,RASSF9,NTS
8	59357558	61991295	2633737	67	NEGR1
8	68382641	79985675	11603034	292	ADGRL2,U6,TTLL7,PRKACB,U4,SAMD13,DNASE2B,RPF1,SPATA1,CTBS,SSX2IP,LPAR3,MCOLN2,MCOLN3,DNAI3,SYDE2,CC1H1ORF52,BCL10,DDAH1,CCN1,ZNHIT6,COL24A1,ODF2L,CLCA2,CLCA1,CLCA4,SH3GLB1,SELENOF,HS2ST1,LMO4,PKN2,GTF2B,KYAT3,GBP1,LRRC8B,LRRC8C,LRRC8D,U3,ZNF326,BARHL2,ZNF644,HFM1,CDC7,TGFBR3,BRDT,EPHX4,BTBD8,CC1H1ORF146,GLMN,RPAP2,U2,GFI1,EVI5,TCEB2,SNORD21,SNORA66,DIPK1A,SNORD58,MTF2,TMED5,CCDC18,DR1,FNBP1L,BCAR3
8	81739379	89923364	8183985	219	PTBP2,DPYD,SNX7,PLPPR5,PLPPR4,U6,PALMD,FRRS1,AGL,SLC35A3,MFSD14A,SASS6,TRMT13,LRRC39,DBT,RTCA,CDC14A,GPR88,VCAM1,EXTL2,SLC30A7,DPH5,S1PR1,OLFM3,COL11A1,U3,RNPC3
8	195239570	199250663	4011093	122	MAP2,UNC80,U6,KANSL1L,ACADL,MYL1,LANCL1,CPS1,ERBB4,IKZF2,SPAG16
9	154321769	161159951	6838182	176	SCN10A,SCN5A,EXOG,ACVR2B,XYLB,SLC22A14,SLC22A13,OXSR1,MYD88,ACAA1,DLEC1,PLCD1,VILL,CTDSPL,ITGA9,GOLGA4,LRRFIP2,MLH1,EPM2AIP1,TRANK1,DCLK3,STAC,ARPP21,U6,U4,PDCD6IP,CNOT10,TRIM71,CCR4,GLB1,CRTAP,SUSD5,FBXL2,UBP1,CLASP2,SNRK,ANO10,ABHD5,TOPAZ1,TCAIM,ZNF445,ZNF197,ZNF35
10	46882147	49594431	2712284	80	TMEM135,FZD4,ME3,CCDC81,HIKESHI,EED,U6,PICALM,CCDC83,SYTL2,CCDC89,CREBZF,TMEM126B,DLG2
12	41144927	47882022	6737095	177	DLGAP1,TGIF1,MYOM1,LPIN2,EMILIN2,SMCHD1,NDC80,METTL4,SNORA62,ADCYAP1,U6,YES1,ENOSF1,TYMS,CLUL1,CETN1,COLEC12,THOC1,USP14,ROCK1,GREB1L,ESCO1,SNRPD1,ABHD3,MIB1,GATA6,RBBP8
12	59067436	68307483	9240047	264	GALNT1,U6,C18ORF21,RPRD1A,SLC39A6,ELP2,MOCOS,FHOD3,KIAA1328,CELF4,U2,PIK3C3,RIT2,SYT4,SETBP1,SLC14A1
13	55044564	56888211	1843647	53	U6,ACO1,DDX58
13	69293559	71193067	1899508	48	ZNF462,RAD23B,U6,KLF4
13	78181425	83330868	5149443	154	ASTN2,TRIM32,TLR4,U6,BRINP1,CDK5RAP2,MEGF9,FBXW2,B3GALT9,PSMD5,PHF19,TRAF1,C5,CNTRL,RAB14,GSN,STOM,GGTA1,DAB2IP,TTLL11,NDUFA8,MORN5,LHX6,RBM18
15	22816084	23866218	1050134	29	CCNE1,C19ORF12,PLEKHF1,POP4,VSTM2B,UQCRFS1
15	36887308	43169037	6281729	171	TEPP,ZNF319,USB1,MMP15,CFAP20,CSNK2A2,CCDC113,PRSS54,U6,GINS3,NDRG4,SETD6,CNOT1,SLC38A7,GOT2,CDH8,CDH11
15	47480359	52115432	4635073	125	ZFHX3,PMFBP1,DHX38,U2,HP,DHODH,IST1,ZNF821,ATXN1L,AP1G1,PHLPP2,TAT,CHST4,TLE7,CALB2,CMTR2,HYDIN,VAC14,MTSS2,IL34,SF3B3,COG4,FCSK,U6,ST3GAL2,DDX19B,AARS1,EXOSC6,PDPR,GLG1,RFWD3,FA2H,WDR59,ZNRF1,LDHD,ZFP1,BCAR1,CFDP1,TMEM231
15	56793665	63977151	7183486	185	ATMIN,C16ORF46,BCO1,GAN,CMIP,PLCG2,SDR42E1,HSD17B2,MPHOSPH6,CDH13,U6,HSBP1,MLYCD,NECAB2,MBTPS1,HSDL1,DNAAF1,TAF1C,ADAD2,KCNG4,WFDC1,ATP2C2,MEAK7,KLHL36,USP10,CRISPLD2,ZDHHC7,KIAA0513,CIBAR2,GSE1,GINS2,C16ORF74,EMC8,COX4I1,IRF8,FOXF1,MTHFSD,FOXC2,FOXL1,FBXO31,ZCCHC14,JPH3,KLHDC4,SLC7A5,CA5A,BANP,ZNF469,ZFPM1,ZC3H18,CYBA,MVD,SNAI3,CTU2,RNF166,CDT1,APRT,PABPN1L,CBFA2T3,ACSF3,CDH15,SLC22A31,ANKRD11,S…
16	299632	14109610	13809978	378	FAM20C,FOXL3,PDGFA,PRKAR1B,DNAAF5,SUN1,GET4,ADAP1,COX19,CYP2W1,CE3H7ORF50,GPR146,GPER1,ZFAND2A,UNCX,MICALL2,INTS1,TMEM184A,PSMG3,ELFN1,MAD1L1,MRM2,NUDT1,SNX8,EIF3B,CHST12,GRIFIN,LFNG,TTYH3,IQCE,BRAT1,AMZ1,GNA12,CARD11,SDK1,RADIL,U1,AP5Z1,PAPOLB,WIPI2,SLC29A4,TNRC18,FBXL18,ACTB,FSCN1,RNF216,RBAK,ZNF12,ZNF316,ZNF853,CE3H7ORF26,ZDHHC4,GRID2IP,KDELR2,DAGLB,RAC1,FAM220A,CYTH3,USP42,EIF2AK1,ANKRD61,AIM…
16	14909443	16599808	1690365	53	U6,SBDS,TMEM248,KCTD7,TPST1,CRCP,SUMF2,GUSB,VKORC1L1,NUPR2,CHCHD2,PHKG1,CCT6A,PSPH,NIPSNAP2,ZNF713,SEPTIN14
18	17393891	22328944	4935053	146	CYP7B1,ARMC1,MTFR1,PDE7A,DNAJC5B,TRIM55,CRH,RRS1,ADHFE1,VXN,MYBL1,VCPIP1,U6,SGK3,MCMDC2,TCF24,PPP1R42,COPS5,CSPP1,ARFGEF1,CPA6,PREX2,CF2H8ORF34,U7,SULF1,SLCO5A1,PRDM14
18	53321465	55560105	2238640	69	OXR1,ABRA,U6,ANGPT1,RSPO2,EIF3E
18	55800151	59213852	3413701	90	EMC2,TMEM74,TRHR,NUDCD1,ENY2,PKHD1L1,EBAG9,SYBU,KCNV1,U6,CSMD3

## Sheet: (b)
Table S6. (b) Includes ROH5 shared by at least 20% of the genotyped household cats.
Chromosome	Start	End	ROH length	n snps	Gene name
1	195036966	197336160	2299194	60	LARP1,HAND1,SAP30L,GALNT10,MFAP3,FAM114A2,GRIA1,NMUR2
1	219897448	222938051	3040603	82	U6,CDH9,CDH10
1	224151734	226670444	2518710	69	CDH12,U1,CDH18
2	103365976	106586526	3220550	84	GLCCI1,ICA1,U2,NXPH1,U6,U4,NDUFA4,PHF14,THSD7A
4	44955581	46130406	1174825	30	ADAM18,ADAM2,ADAM32,ADAM9,TM2D2,HTRA4,PLEKHA2,TACC1
4	108108709	111876786	3768077	96	NDST4,UGT8,ARSJ,CAMK2D
6	93328317	94726848	1398531	40	U2
6	114301666	116489907	2188241	58	CCDC196,GPHN,FAM71D,MPP5,U6,ATP6V1D,EIF2S1,PLEK2,TMEM229B,PLEKHH1,PIGH,ARG2,VTI1B,RDH11,RDH12,ZFYVE26,RAD51B
6	127077116	128247522	1170406	36	CEP128,TSHR,GTF2A1,STON2,SEL1L
8	84537424	85969312	1431888	38	SNX7,PLPPR5,PLPPR4,U6,PALMD,FRRS1,AGL,SLC35A3,MFSD14A,SASS6,TRMT13,LRRC39
8	87681405	88245767	564362	17
8	195756719	198955387	3198668	95	UNC80,U6,KANSL1L,ACADL,MYL1,LANCL1,CPS1,ERBB4,IKZF2
10	47595671	48001128	405457	17	TMEM135,FZD4
13	79936668	80985302	1048634	32	U6,BRINP1
15	22979845	23866218	886373	25	PLEKHF1,POP4,VSTM2B,UQCRFS1
15	39393993	42335360	2941367	80	CDH8,U6
15	48043125	50518125	2475000	66	ZFHX3,PMFBP1,DHX38,U2,HP,DHODH,IST1,ZNF821,ATXN1L,AP1G1,PHLPP2,TAT,CHST4,TLE7,CALB2,CMTR2,HYDIN
16	6484675	12155259	5670584	153	KPNA7,SMYHC,ARPC1A,PDAP1,BUD31,CPSF4,SNORA70,ZNF789,ZNF394,ZKSCAN5,ZNF655,TMEM225B,ZSCAN25,U6,CYP3A131,CYP3A132,TRIM4,GJC3,ZKSCAN1,ZSCAN21,MCM7,AP4M1,TAF6,CNPY4,MBLAC1,LAMTOR4,TRAPPC14,GAL3ST4,GPC2,STAG3,PVRIG,ZCWPW1,MEPCE,PPP1R35,TSC22D4,NYAP1,AGFG2,LRCH4,FBXO24,PCOLCE,MOSPD3,TFR2,ACTL6B,GNB2,GIGYF1,POP7,EPO,ZAN,EPHB4,SLC12A9,TRIP6,SRRT,UFSP1,ACHE,TRIM56,SERPINE1,AP1S1,VGF,MOGAT3,PLOD3,ZNHIT1,CL…
16	15023748	16599808	1576060	49	U6,SBDS,TMEM248,KCTD7,TPST1,CRCP,SUMF2,GUSB,VKORC1L1,NUPR2,CHCHD2,PHKG1,CCT6A,PSPH,NIPSNAP2,ZNF713,SEPTIN14
18	18711910	18874491	162581	7	TRIM55,CRH
18	19516242	20888468	1372226	38	PPP1R42,COPS5,CSPP1,ARFGEF1,CPA6,U6,PREX2,CF2H8ORF34

## Sheet: (c)
Table S6. (c) Includes ROH5 shared by at least 25% of the genotyped household cats.
Chromome	Start	End	ROH length	n snps	Gene name
1	195087319	197101445	2014126	52	HAND1,SAP30L,GALNT10,MFAP3,FAM114A2,GRIA1
1	221117623	221264370	146747	6
1	221341631	221497210	155579	6
1	224632444	225611726	979282	29	U1
2	103872476	105189368	1316892	38	NXPH1,U6
4	108438596	109066645	628049	15
4	109271331	111556543	2285212	61	NDST4,UGT8
8	197061525	197061525	0	1
8	197607534	198930240	1322706	42	ERBB4,IKZF2
15	23174292	23866218	691926	20	UQCRFS1
15	40346142	41976417	1630275	45	CDH8,U6
15	48132208	50469361	2337153	61	ZFHX3,PMFBP1,DHX38,U2,HP,DHODH,IST1,ZNF821,ATXN1L,AP1G1,PHLPP2,TAT,CHST4,TLE7,CALB2,CMTR2,HYDIN
16	15240476	16599808	1359332	44	SBDS,TMEM248,KCTD7,TPST1,CRCP,U6,SUMF2,GUSB,VKORC1L1,NUPR2,CHCHD2,PHKG1,CCT6A,PSPH,NIPSNAP2,ZNF713,SEPTIN14

## Sheet: (d)
Table S6. (d) Includes ROH5 shared by at least 30% of the genotyped household cats.
Chromosome	Start	End	ROH length	n snps	Gene name
1	195476379	197101445	1625066	44	GALNT10,MFAP3,FAM114A2,GRIA1
2	104352717	104698329	345612	10
4	109271331	111531949	2260618	60	NDST4,UGT8
8	198145249	198854692	709443	24	ERBB4,IKZF2
15	40346142	41376357	1030215	29	CDH8,U6
15	48205317	50356888	2151571	57	ZFHX3,PMFBP1,DHX38,U2,HP,DHODH,IST1,ZNF821,ATXN1L,AP1G1,PHLPP2,TAT,CHST4,TLE7,CALB2,CMTR2,HYDIN
16	15626057	16361632	735575	24	TMEM248,KCTD7,TPST1,CRCP,U6,SUMF2,GUSB,VKORC1L1,NUPR2,CHCHD2,PHKG1,CCT6A,PSPH
