# Supplementary material for: Tracking footprints of artificial and natural selection signatures in breeding and non-breeding cats
Source: Sci Rep. 2022 Oct 27;12:18061. doi: 10.1038/s41598-022-22155-7 (PMC9613910; doi:10.1038/s41598-022-22155-7)
Supplement: Supplementary file 1 — Supplementary Information. [file 41598_2022_22155_MOESM1_ESM.zip › Supplementary Table S7.xlsx]

## Sheet: (a)
Table S7. Genes located in ROH5 in OSH. ROH5, a homozygous stretch contained at least 5 SNPs according to the average SNP distance on the array. Given are the considered cat chromosome, the start and the end of the region with runs of homozygosity (ROH) on that chromosome, the estimated ROH length, number of SNPs and all genes located in the ROH-regions. Genes having just an ENSFCAG-number are no…
Chromosome	Start	End	ROH length	n snps	Gene name
1	81835	3480032	3398197	97	PGLYRP4,CCDC115,IMP4,ATP12A,RNF17,CENPJ,PARP4,MPHOSPH8,PSPC1,ZMYM5,ZMYM2,GJA3,GJB2,GJB6,U6,CRYL1,IFT88,U2,IL17D,EEF1AKMT1,XPO4,LATS2,SAP18,SKA3,MRPL57,ZDHHC20,MICU2,FGF9
1	10309109	12698237	2389128	66	HSPH1,B3GLCT,RXFP2,FRY,ZAR1L,BRCA2,N4BP2L1,PDS5B,KL,STARD13
1	27593385	34290064	6696679	173	DNAJC15,EPSTI1,FAM216B,TNFSF11,AKAP11,DGKH,VWA8,RGCC,NAA16,MTRF1,KBTBD7,KBTBD6,WBP4,ELF1,SUGT1,CNMD,PCDH8,OLFM4,U6,PCDH17
1	34786277	37433951	2647674	63	DIAPH3,TDRD3,U3
1	37713081	38427041	713960	21	U6
1	39516349	41631068	2114719	53	U2,U6
1	48412387	51624460	3212073	80	KLF12,TBC1D4,COMMD6,UCHL3,LMO7,U6,KCTD12,ACOD1,FBXL3,MYCBP2
1	54630623	56430878	1800255	55	U6
1	56641509	65897767	9256258	238	U6,SLITRK1,SNORA62,SLITRK6,SLITRK5,U2,U4,GPC5,GPC6
1	76899141	79688459	2789318	72	EFNB2,ARGLU1,FAM155A,LIG4,ABHD13,TNFSF13B,MYO16
1	104409158	108238221	3829063	135	ZNF608,U1,GRAMD2B,U6,ALDH7A1,PHAX,LMNB1,MARCHF3,CA1H5ORF63,MEGF10,PRRC1,CTXN3,CCDC192,SLC12A2,FBN2
1	109215005	113565208	4350203	113	ADAMTS19,MINAR2,U2,U7,LYRM7,CDC42SE2,FNIP1,MEIKIN,ACSL6,CSF2,P4HA2,PDLIM4,IRF1,IL5,RAD50,IL13,IL4,KIF3A,CCNI2,SEPTIN8,SOWAHA,SHROOM1,GDF9,UQCRQ,LEAP2,AFF4,ZCCHC10,HSPA4,FSTL4,CA1H5ORF15,VDAC1,U6,TCF7,SKP1,PPP2CA,CDKL3,UBE2B,CDKN2AIPNL,JADE2,SAR1B
1	114937695	115014984	77289	3	SMAD5,SMIM32,TRPC7
1	116265802	118290597	2024795	60	KLHL3,MYOT,PKD2L2,FAM13B,U6,WNT8A,NME5,BRD8,KIF20A,CDC23,GFRA3,CDC25C,FAM53C,KDM3B,REEP2,EGR1,ETF1,HSPA9,SNORD63,CTNNA1,LRRTM2,SIL1,SNORA74,PAIP2,SLC23A1,MZB1,PROB1,SPATA24,DNAJC18,SMIM33,STING1,UBE2D2,CXXC5,PSD2,NRG2
1	120522062	132190936	11668874	298	FGF1,ARHGAP26,U6,NR3C1,YIPF5,KCTD16,PRELID2,GRXCR2,SH3RF2,PLAC8L1,LARS1,POU4F3,TCERG1,GPR151,PPP2R2B,STK32A,DPYSL3,JAKMIP2,SPINK1,SCGB3A2,CA1H5ORF46,SPINK5,SPINK14,SPINK6,GZMA,CDC20B,GPX8,DHX29,CCNO,MTREX,PLPP1,SLC38A9,DDX4,IL31RA,IL6ST,ANKRD55,MAP3K1,SETD9,MIER3,GPBP1,SNORA70,PLK2,RAB3C,PDE4D,DEPDC1B,ERCC8,NDUFAF2,ZSWIM6,KIF2A
1	146427757	149375749	2947992	75	SERINC5,SPZ1,ZFYVE16,FAM151B,ANKRD34B,MSH3,RASGRF2,CKMT2,ZCCHC9,ACOT12,SSBP2,ATG10,U6,XRCC4,VCAN,HAPLN1
1	152328734	157920514	5591780	161	RASA1,CCNH,TMEM161B,MEF2C,CETN3,MBLAC2,LYSMD3,ADGRV1,U6,ARRDC3,U1
1	158409027	158563669	154642	6	FAM172A,KIAA0825
1	178280407	187140523	8860116	225	STC2,NKX2-5,BNIP1,CREBRF,ATP6V0E1,RPL26L1,ERGIC1,U6,DUSP1,NEURL1B,SH3PXD2B,UBTD2,EFCAB9,STK10,FBXW11,SMIM23,FGF18,NPM1,TLX3,RANBP17,GABRP,KCNIP1,KCNMB1,LCP2,FOXI1,DOCK2,INSYN2B,SPDL1,SLIT3,PANK3,RARS1,WWC1,TENM2,U2,SNORA72
1	208532156	210163023	1630867	40	PLCXD3,C6,MROH2B,C7,CARD6,PRKAA1,TTC33,PTGER4,DAB2,C9
1	214891875	216449859	1557984	42	ADAMTS12,TARS1,NPR3,U6,SUB1,ZFR,MTMR12,U3,PDZD2
1	216590979	219110520	2519541	67	CA1H5ORF22,DROSHA,CDH6
1	220267443	220522959	255516	8	U6,CDH9
1	220830340	223147562	2317222	61	CDH10
1	224948222	225317005	368783	11
1	236766910	239685264	2918354	82	U4,TENT4A,SRD5A1,NSUN2,UBE2QL1,U6,ICE1,ADAMTS16,IRX1
1	240084454	242082622	1998168	64	IRX2,IRX4,NDUFS6,LPCAT1,SLC6A3,CLPTM1L,TERT,SLC6A18,SLC6A19,SLC12A7,NKD2,TRIP13,BRD9,TPPP,CEP72,SLC9A3,EXOC3,AHRR,PDCD6,SDHA,CCDC127,LRRC14B,PLEKHG4B
2	22372498	25021497	2648999	71	CACNA2D3,LRTM1,WNT5A,ERC2,CCDC66,TASOR,ARHGEF3
2	32522715	35756579	3233864	86	MAGI1,SLC25A26,LRIG1,U6,KBTBD8,U2,SUCLG2,TAFA1
2	41736666	59971860	18235194	471	CHL1,U6,CNTN6,CNTN4,IL5RA,TRNT1,CRBN,LRRN1,SUMF1,ITPR1,BHLHE40,ARL8B,EDEM1,GRM7,LMCD1,SSUH2,CAV3,OXTR,RAD18,SRGAP3,THUMPD3,SETD5,LHFPL4,MTMR14,CPNE9,BRPF1,OGG1,CAMK1,TADA3,ARPC4,RPUSD3,CIDEC,IL17RE,IL17RC,PRRT3,EMC3,FANCD2,FANCD2OS,BRK1,IRAK2,GHRL,SEC13,ATP2B2,SLC6A11,HRH1,ATG7,VGLL4,TAMM41,SYN2,TIMP4,PPARG,TSEN2,MKRN2OS,U4,RAF1,TMEM40,CAND2,RPL32,EFCAB12,MBD4,IFT122,RHO,H1-8,PLXND1,METAZOA_SRP,T…
2	73625456	94514452	20888996	565	GLI3,INHBA,SUGCT,U6,MPLKIP,CDK13,Y_RNA,RALA,YAE1,POU6F2,U2,VPS41,AMPH,TRG,U4,STARD3NL,EPDR1,SFRP4,NME8,PNPLA8,NRCAM,LAMB4,LAMB1,DLD,SLC26A3,CBLL1,SLC26A4,DUS4L-BCAP29,COG5,GPR22,HBP1,PRKAR2B,PIK3CG,CCDC71L,NAMPT,CDHR3,ATXN7L1,EFCAB10,RINT1,PUS7,SRPK2,KMT2E,LHFPL3,ORC5,RELN,SLC26A5,PSMC2,DNAJC2,PMPCB,NAPEPLD,ARMC10,FBXL13,LRRC17,FAM185A,CCDC146,FGL2,GSAP,PTPN12,RSBN1L,TMEM60,PHTF2,MAGI2,GNAI1,GNAT…
2	119828145	127437144	7608999	214	SNX10,SKAP2,HOXA1,HOXA2,HOXA3,HOXA4,HOXA5,HOXA6,HOXA7,HOXA10,HOXA11,HOXA13,U6,EVX1,HIBADH,TAX1BP1,JAZF1,CREB5,TRIL,CPVL,CHN2,U3,WIPF3,SCRN1,PLEKHA8,MTURN,ZNRF2,NOD1,GGCT,GARS1,CRHR2,MINDY4,GHRHR,ADCYAP1R1,NEUROD6,ITPRID1,PPP1R17,PDE1C,LSM5,AVL9,KBTBD2,FKBP9,NT5C3A,BBS9,BMPER,NPSR1,DPY19L2
2	131055154	133197242	2142088	58	IMMP2L,LRRN3,U6,DOCK4,ZNF277,IFRD1,LSMEM1
2	133361694	139817032	6455338	172	BMT2,GPR85,SMIM30,U6,PPP1R3A,U2,FOXP2,MDFIC,TFEC,TES,CAV2,CAV1,MET,CAPZA2,ST7,WNT2,ASZ1,CFTR,CTTNBP2,LSM8,KCND2
2	140319375	141113362	793987	18	ING3,CPED1,FAM3C,WNT16,PTPRZ1
2	141351949	142347060	995111	32	FEZF1,CADPS2,U6,SLC13A1
2	151659307	155403593	3744286	109	LRGUK,SLC35B4,AKR1B1,BPGM,CALD1,U6,AGBL3,TMEM140,CYREN,WDR91,STRA8,CNOT4,NUP205,STMP1,SLC13A4,FAM180A,MTPN,CHRM2,PTN,DGKI,CREB3L2,AKR1D1,TRIM24,SVOPL,Y_RNA,ATP6V0A4
2	169299626	171394662	2095036	57	RNF32,LMBR1,NOM1,MNX1,UBE3C,DNAJB6,PTPRN2,MIR153-2,NCAPG2,ESYT2,DYNC2I1,VIPR2
3	2460209	2917475	457266	14	CDH4
3	11383775	13231138	1847363	54	PARD6B,RIPOR3,PTPN1,CEBPB,PEDS1,SNAI1,RNF114,SPATA2,IL-29,SLC9A8,B4GALT5,PTGIS,KCNB1,ZNFX1,DDX27,STAU1,CSE1L,ARFGEF2,PREX1
3	80040916	81634978	1594062	41	BCL11A,PAPOLG,U6,REL,PUS10,KIAA1841
3	82637485	84405489	1768004	50	B3GNT2,U6,TMEM17,EHBP1,OTX1,WDPCP,MDH1,UGP2,VPS54,PELI1
3	114488637	116182244	1693607	47	FAM98A,RASGRP3,LTBP1,U2
3	132204658	135990994	3786336	98	U6,TRIB2,LPIN1,GREB1,E2F6,ROCK2,SLC66A3,CA3H2ORF50,KCNF1,PDIA6,ATP6V1C2,NOL10,ODC1,HPCAL1,RRM2,CYS1,KLF11,GRHL1,TAF1B
3	137977758	140233113	2255355	63	U6,RNF144A,RSAD2,CMPK2,SOX11
4	44732696	47507409	2774713	74	IDO2,IDO1,ADAM18,ADAM2,ADAM32,ADAM9,TM2D2,HTRA4,PLEKHA2,TACC1,FGFR1,LETM2,NSD3,PLPP5,DDHD2,U2,BAG4,LSM1,STAR,ASH2L,EIF4EBP1,ADRB3,GOT1L1,RAB11FIP1,BRF2,ADGRA2,PLPBP,ERLIN2,ZNF703,U6
4	50479221	51078503	599282	21	DUSP26,RNF122,STMN4,TRIM35,PTK2B,U2,CHRNA2,EPHX2,CLU
4	52894832	56464491	3569659	96	MSRA,PRSS51,PRSS55,CB1H8ORF74,PINX1,XKR6,U6,MTMR9,FAM167A,BLK,GATA4,NEIL2,FDFT1,CTSB,DEFB136,SNORA72,DEFB134,U1,ADAM29,GLRA3,HPGD,CEP44,FBXO8
4	77625691	81260046	3634355	93	GATB,FAM160A1,SH3D19,RPS3A,SNORD73,LRBA,MAB21L2,DCLK2,IQCM,U2,NR3C2
4	81949506	86675483	4725977	124	EDNRA,U2,TTC29,POU4F2,SLC10A7,REELD1,LSM6,ZNF827,C4ORF51,MMAA,SMAD1,OTUD4,ABCE1,ANAPC10,HHIP,FREM3,U6,SMARCA5,GAB1,USP38,INPP4B
4	100242661	100735653	492992	15	U6
4	102942184	114782711	11840527	314	SPRY1,SPATA5,NUDT6,U6,IL21,ADAD1,KIAA1109,TRPC3,BBS7,CCNA2,EXOSC9,ANXA5,QRFPR,TNIP3,NDNF,PRDM5,MAD2L1,PDE5A,FABP2,C4ORF3,USP53,U7,MYOZ2,SYNPO2,SEC24D,METTL14,PRSS12,NDST3,NDST4,UGT8,ARSJ,CAMK2D,U4,LARP7,NEUROG2,ALPK1,AP1AR,FAM241A
4	129561136	135142228	5581092	149	ATOH1,GRID2,U4,CCSER1,MMRN1,U2,GPRIN3,FAM13A,NAP1L5,U6,HERC5,HERC6,PPM1K,ABCG2,PKD2,SPP1
4	135459251	137478380	2019129	64	SPARCL1,U4,NUDT9,HSD17B11,KLHL8,AFF1,U6,SLC10A6,PTPN13,MAPK10,ARHGAP24
4	183249886	186013237	2763351	74	U6
5	15475031	17110906	1635875	45	RANBP9,NOL7,SIRT5,GFOD1,TBC1D7,PHACTR1,EDN1,HIVEP1
5	21879933	24671628	2791695	76	LY86,F13A1,U1,NRN1,FARS2,U2,LYRM4,SNORA70,PPP1R3G,RPP40,CDYL
5	25625743	37367412	11741669	301	SLC22A23,BPHL,U6,RIPK1,NQO2,SERPINB6,SERPINB9,SERPINB1,WRNIP1,MYLK4,GMDS,FOXC1,FOXF2,FOXQ1,EXOC2,IRF4,DUSP22,TRIM39,RPP21,GNL1,PRR3,ABCF1,PPP1R10,MRPS18B,ATAT1,CB2H6ORF136,DHX16,PPP1R18,NRM,MDC1,TUBB,FLOT1,IER3,DDR1,GTF2H4,VARS2,SFTA2,CDSN,CCHCR1,PSORS1C2,TCF19,POU5F1,MCCD1,DDX39B,SNORD83,ATP6V1G2,NFKBIL1,LTA,TNF,LTB,AIF1,PRRC2A,BAG6,APOM,CB2H6ORF47,GPANK1,CSNK2B,LY6G5B,LY6G5C,ABHD16A,LY6G6E,LY6G…
5	38634807	41071552	2436745	63	RNF8,CMTR1,CCDC167,MDGA1,ZFAND3,BTBD9,GLO1,DNAH8,GLP1R,SAYSD1,KCNK5,KCNK17,KCNK16,KIF6,DAAM2
5	53080944	59502085	6421141	171	TMEM14A,U6,GSTA4,CILK1,FBXO9,GCM1,ELOVL5,GCLC,KLHL31,LRRC1,MLIP,TINAG,FAM83B,HCRTR2,GFRAL,HMGCLL1,BMP5,COL21A1,DST,BEND6,ZNF451,U2,BAG2,PRIM2,METAZOA_SRP,KHDRBS2
5	67573708	77290007	9716299	260	RIMS1,KCNQ5,U6,DPPA5,OOEP,DDX43,CGAS,MTO1,EEF1A1,SLC17A5,CD109,COL12A1,COX7A2,TMEM30A,FILIP1,SENP6,MYO6,IMPG1,HTR1B,MEI4,IRAK1BP1,PHIP,HMGN3,LCA5,SH3BGRL2,ELOVL4,TTK,BCKDHB,U2,TENT5A,IBTK,UBE3D
5	78903859	78903859	0	1
5	81561130	84462028	2900898	82	U6,SPACA1,RNGTT,PNRC1,SRSF12,PM20D2,GABRR1,GABRR2,SNORD116,UBE2J1,RRAGD,Y_RNA,ANKRD6,LYRM2,MDN1,CASP8AP2,GJA10,BACH2,MAP3K7
5	132237296	132733121	495825	17	PHACTR2,LTV1,ZC2HC1B,PLAGL1,U6
5	133501203	133822229	321026	8	U6,SNORA70
5	134934338	138632263	3697925	101	ADGB,STXBP5,U6,SAMD5,SASH1,UST,TAB2,ZC3H12D,PPIL4,GINM1,KATNA1,LATS1,NUP43,PCMT1,LRP11,PPP1R14C,U2,IYD
5	138978865	143580744	4601879	115	AKAP12,ZBTB2,RMND1,ARMT1,CCDC170,ESR1,SYNE1,U4,MYCT1,VIP,SNORA70,FBXO5,MTRF1L,RGS17,OPRM1,IPCEF1,U6,CNKSR3,SCAF8,TIAM2,TFB1M,CLDN20,NOX3
6	7878640	12069847	4191207	115	AGBL1,U2,U4,KLHL25,AKAP13,SV2B,SLCO3A1,ST8SIA2,FAM174B,CHD2
6	45799420	49325394	3525974	97	RORA,ICE2,ANXA2,FOXB1,BNIP2,GTF2A2,GCNT3,FAM81A,MYO1E,U6,CCNB2,RNF111,U4,ADAM10,MINDY2,U2,LIPC,ALDH1A2,AQP9,POLR2M,CGNL1
6	92366312	94548420	2182108	60	LRFN5,U2
6	124281532	135782774	11501242	296	TMEM63C,POMT2,GSTZ1,TMED8,NOXRED1,VIPAS39,AHSA1,ISM2,U6,SPTLC2,ALKBH1,SLIRP,SNW1,ADCK1,NRXN3,DIO2,CEP128,TSHR,GTF2A1,STON2,SEL1L,FLRT2,GALC,KCNK10,SPATA7,PTPN21,EML5,TTC8,FOXN3,EFCAB11,TDP1
6	136563244	138132871	1569627	41	RPS6KA5,CCDC88C,PPP4R3A,CATSPERB,TC2N,FBLN5,TRIP11,U4,CPSF2,U2,SLC24A4,RIN3,LGMN
7	15751115	19888267	4137152	114	RSU1,CUBN,TRDMT1,VIM,ST8SIA6,HACD1,STAM,TMEM236,MRC1,SLC39A12,CACNB2,NSUN6,U2,ARL5B,U3,MALRD1,U6,PLXDC2,NEBL
7	20377473	21123967	746494	22	MLLT10,DNAJC1,COMMD3,BMI1,SPAG6
7	47717464	50692724	2975260	89	ETV6,BCL2L14,LRP6,MANSC1,BORCS5,DUSP16,CREBL2,GPR19,CDKN1B,APOLD1,DDX47,GPRC5A,GPRC5D,HEBP1,FAM234B,GSG1,EMP1,GRIN2B,ATF7IP,U2,PLBD1,GUCY2C,H2AJ,SMCO3,ART4
7	57596600	59337511	1740911	52	ABCC9,CMAS,ST8SIA1,C2CD5,ETNK1,SNORA72,SOX5
7	74409980	79220821	4810841	131	ANO6,ARID2,SCAF11,SLC38A1,SLC38A2,SLC38A4,AMIGO2,PCED1B,RPAP3,ENDOU,RAPGEF3,SLC48A1,HDAC7,VDR,TMEM106C,COL2A1,SENP1,PFKM,ASB8,CCDC184,ZNF641,C12ORF54,OR8S1,LALBA,KANSL2,ADCY6,TEX49,CACNB3,DDX23,RND1,CCDC65,FKBP11,ARF3,WNT10B,DDN,PRKAG1,KMT2D,RHEBL1,DHH,LMBR1L,TUBA1A,U6,TUBA1C,PRPH,TROAP,C1QL4,DNAJC22,KCNH3,MCRS1,FAM186B,PRPF40B,FMNL3,TMBIM6,NCKAP5L,BCDIN3D,FAIM2,AQP2,AQP5,AQP6,RACGAP1,ASIC1,SMARC…
7	88277001	91310298	3033297	78	TAFA2,SNORA62,USP15,MON2,PPM1H,AVPR1A,RXYLT1
7	91483901	92547720	1063819	33	SRGAP1,U2,C12ORF66,CB4H12ORF56,XPOT,TBK1,RASSF3,U6,GNS,TBC1D30,WIF1
7	95515117	102364945	6849828	177	RAP1B,NUP107,SLC35E3,U6,MDM2,CPM,U2,U1,CPSF6,LYZ,YEATS4,FRS2,CCT2,LRRC10,BEST3,MYRFL,CNOT2,KCNMB4,PTPRB,PTPRR,TSPAN8,LGR5,ZFC3H1,TMEM19,RAB21,TBC1D15,TPH2,TRHDE,KCNC2,CAPS2,GLIPR1L2,KRR1,PHLDA1,NAP1L1,OSBPL8
7	104441882	117324101	12882219	331	SYT1,PAWR,PPP1R12A,OTOGL,PTPRQ,U6,MYF6,MYF5,LIN7A,ACSS3,PPFIA2,CCDC59,METTL25,TMTC2,U12,SLC6A15,TSPAN19,LRRIQ1,ALX1,RASSF9,NTS,MGAT4C,U2,CB4H12ORF50,CB4H12ORF29,CEP290,TMTC3,KITLG,DUSP6,POC1B,ATP2B1,CCER1,EPYC,KERA,LUM,DCN,BTG1,EEA1,UBE2N,SOCS2
7	141717875	144522060	2804185	74	TAFA5,BRD1,ZBED4,ALG12,CRELD2,PIM3,IL17REL,TTLL8,MLC1,MOV10L1,PANX2,TRABD,SELENOO,TUBGCP6,HDAC10,MAPK12,MAPK11,PLXNB2,DENND6B,PPP6R2,SBF1,ADM2,MIOX,LMF2,NCAPH2,SCO2,ODF3B,KLHDC7B,SYCE3,CPT1B,CHKB,MAPK8IP2,ARSA,ACR
8	3496711	8928106	5431395	140	NPHP4,KCNAB2,CHD5,RPL22,RNF207,ICMT,HES3,GPR153,ACOT7,HES2,ESPN,TNFRSF25,PLEKHG5,NOL9,TAS1R1,ZBTB48,KLHL21,PHF13,THAP3,DNAJC11,CAMTA1,U6,VAMP3,UTS2,TNFRSF9,PARK7,ERRFI1,SLC45A1,RERE,ENO1,CA6,SLC2A5,GPR157,H6PD,SPSB1,U2,SLC25A33,TMEM201,PIK3CD,CLSTN1,LZIC,NMNAT1,RBP7,UBE4B,KIF1B,PGD,DFFA,PEX14,CASZ1,TARDBP,MASP2,SRM,EXOSC10,MTOR,ANGPTL7,UBIAD1,DISP3,FBXO2,FBXO44,FBXO6,MAD2L2,DRAXIN,SNORA73,MTHFR,C…
8	40324436	42472956	2148520	57	ELAVL4,DMRTA2,FAF1,CDKN2C,RNF11,TTC39A,EPS15,U6,OSBPL9,NRDC,TXNDC12,BTF3L4,ZFYVE9,CC2D1B,ORC1
8	44529630	45271533	741903	21	FAM151A,TTC4,PARS2,TTC22,LEXM,DHCR24,TMEM61,BSND,USP24
8	50547746	54930986	4383240	117	NFIA,TM2D1,U6,PATJ,L1TD1,KANK4,USP1,DOCK7,ANGPTL3,ATG4C,FOXD3,ALG6,ITGB3BP,EFCAB7,ROR1,UBE2U,CACHD1,RAVER2,JAK1,AK4,DNAJC6,LEPR,U2,PDE4B
8	55076215	57376507	2300292	53	PDE4B,U2,SGIP1,DYNLT5,DNAI4,U6,MIER1,SLC35D1,C1ORF141,IL23R,IL12RB2,SERBP1,GADD45A,GNG12,WLS,RPE65,DEPDC1
8	57825979	69581073	11755094	310	LRRC7,LRRC40,SRSF11,U6,ANKRD13C,CTH,PTGER3,ZRANB2,NEGR1,LRRIQ3,FPGT,LRRC53,ERICH3,CRYZ,TYW3,U2,LHX8,SLC44A5,ACADM,RABGGTB,MSH4,ASB17,ST6GALNAC3,ST6GALNAC5,PIGK,AK5,ZZZ3,USP33,MIGA1,NEXN,U4,FUBP1,DNAJB4,GIPC2,PTGFR,IFI44L,ADGRL4,U12,ADGRL2
8	71735872	81837333	10101461	261	LPAR3,MCOLN2,MCOLN3,DNAI3,SYDE2,CC1H1ORF52,BCL10,DDAH1,CCN1,ZNHIT6,COL24A1,ODF2L,CLCA2,CLCA1,CLCA4,SH3GLB1,SELENOF,HS2ST1,LMO4,U6,PKN2,GTF2B,KYAT3,GBP1,LRRC8B,LRRC8C,LRRC8D,U3,ZNF326,BARHL2,ZNF644,HFM1,CDC7,TGFBR3,BRDT,EPHX4,BTBD8,CC1H1ORF146,GLMN,RPAP2,U2,GFI1,EVI5,TCEB2,SNORD21,SNORA66,DIPK1A,SNORD58,MTF2,TMED5,CCDC18,DR1,FNBP1L,BCAR3,DNTTIP2,GCLM,ABCA4,ARHGAP29,ABCD3,SLC44A3,CNN3,ALG14,TLCD4,R…
8	83180988	94806324	11625336	311	DPYD,SNX7,PLPPR5,PLPPR4,U6,PALMD,FRRS1,AGL,SLC35A3,MFSD14A,SASS6,TRMT13,LRRC39,DBT,RTCA,CDC14A,GPR88,VCAM1,EXTL2,SLC30A7,DPH5,S1PR1,OLFM3,COL11A1,U3,RNPC3,PRMT6,NTNG1,VAV3,SLC25A24,FAM102B,HENMT1,PRPF38B,FNDC7,STXBP3,GPSM2,CLCC1,WDR47,TAF13,TMEM167B,CC1H1ORF194,ELAPOR1,CELSR2,PSRC1,MYBPHL,SORT1,PSMA5,SYPL2,ATXN7L2,CYB561D1,AMIGO1,GPR61,GNAI3,GNAT2,AMPD2,GSTM4,GSTM3,EPS8L3,CSF1,AHCYL1,STRIP1,ALX3,…
8	140491212	148987873	8496661	222	ACVR2A,ORC4,MBD5,EPC2,KIF5C,LYPD6B,MMADHC,RND3,U6,RBM43,NMI,TNFAIP6,RIF1,ARL5A,CACNB4,STAM2,FMNL2,PRPF40A,ARL6IP6,RPRM,GALNT13,KCNJ3,NR4A2,GPD2
8	149533695	153527737	3994042	107	GALNT5,ERMN,CYTIP,ACVR1C,U6,CCDC148,PKP4,DAPL1,TANC1,WDSUB1,BAZ2B,MARCHF7,CD302,U2,PLA2R1,ITGB6,RBMS1,TANK,PSMD14,TBR1,SLC4A10
8	156029043	159033388	3004345	80	GRB14,COBLL1,SLC38A11,SCN3A,SCN2A,CSRNP3,GALNT3,U6,TTC21B,SCN1A,SCN9A,SCN7A,XIRP2
8	191979035	196095840	4116805	116	PARD3B,SNORA62,NRP2,INO80D,NDUFS1,EEF1B2,GPR1,ZDBF2,ADAM23,DYTN,MDH1B,FASTKD2,CPO,KLF7,CREB1,METTL21A,CCNYL1,FZD5,PLEKHM3,CRYGD,CRYGC,U6,CRYGB,CRYGA,CC1H2ORF80,IDH1,PIKFYVE,PTH2R,MAP2,UNC80,KANSL1L
8	197034105	197607534	573429	17	ERBB4
8	197781243	201990174	4208931	118	ERBB4,IKZF2,SPAG16,VWC2L,BARD1,ABCA12,ATIC,FN1,MREG,PECR,TMEM169,XRCC5,U1,MARCHF4,SMARCAL1,IGFBP2
8	202412014	202479059	67045	3
8	202770691	203913278	1142587	32	TNS1,RUFY4,ARPC2,GPBAR1,AAMP,PNKD,TMBIM1,CATIP,SLC11A1,CTDSP1,VIL1,USP37,CNOT9,PLCD4,BCS1L,RNF25,STK36,TTLL4,CYP27A1,PRKAG3,WNT6,WNT10A
9	7635151	9456525	1821374	55	KCNJ6,DYRK1A,U6,U2,VPS26C,RIPPLY3,HLCS,SIM2,CLDN14,CHAF1B,MORC3,DOP1B,CBR3
9	10882739	11123709	240970	7	RCAN1,KCNE1,KCNE2,U6
9	12243706	13453683	1209977	31	OLIG1,U6,OLIG2,CC2H21ORF62,PAXBP1,SYNJ1,EVA1C,URB1,MIS18A,HUNK,SCAF4
9	15612691	17875103	2262412	67	GRIK1,BACH1,MAP3K7CL,CCT8,USP16,RWDD2B,LTN1,N6AMT1,U6,U4,U3
9	31081535	38106692	7025157	198	ROBO2,ROBO1,U6,U1,GBE1,CADM2
9	53494445	55480899	1986454	53	BBX,CD47,IFT57,MYH15
9	56399612	58815062	2415450	65	U6,NECTIN3,CD96,ZBED2,PLCXD2,PHLDB2,TAGLN3,TMPRSS7,CC2H3ORF52
9	59018145	61935051	2916906	77	CD200,BTLA,ATG3,SLC35A5,CCDC80,GTPBP8,NEPRO,BOC,CFAP44,SPICE1,SIDT1,USF3,NAA50,ATP6V1A,GRAMD1C,U2,ZDHHC23,CCDC191,QTRT2,DRD3,TIGIT,ZBTB20,SNORA62
9	65635357	67531297	1895940	52	TMEM39A,POGLUT1,TIMMDC1,CD80,PLA1A,POPDC2,COX17,CFAP91,SNORA70,NR1I2,GSK3B,U6,GPR156,LRRC58,FSTL1,NDUFB4,HGD,RABL3,GTF2E1,STXBP5L,POLQ,FBXO40,HCLS1
9	85198297	97906722	12708425	315	CLCN2,FAM131A,EIF4G1,PSMD2,ALG3,EEF1AKMT4,VWA5B2,ABCF3,AP2M1,DVL3,EIF2B5,U4,HTR3E,U6,ABCC5,MAP6D1,YEATS2,KLHL24,U2,KLHL6,SNORA63,MCF2L2,B3GNT5,LAMP3,MCCC1,DCUN1D1,ATP11B,FXR1,CCDC39,TTC14,PEX5L,USP13,NDUFB5,MRPL47,ACTL6A,GNB4,MFN1,ZNF639,KCNMB3,PIK3CA,ZMAT3,KCNMB2,TBL1XR1,NAALADL2,NLGN1,SPATA16,ECT2,NCEH1,TNFSF10,GHSR,FNDC3B,TMEM212,PLD1,TNIK,SLC2A2,EIF5A2,RPL22L1,SLC7A14,CLDN11,SKIL
9	98093990	98397157	303167	7	PHC3,GPR160,SEC62,SAMD7,LRRC31,LRRIQ4,LRRC34
9	98623227	99882273	1259046	33	MECOM
9	100224459	103754547	3530088	92	SERPINI1,U2,PDCD10,WDR49,U6,SERPINI2,ZBBX,BCHE,SLITRK3,SI,U3
9	125503394	135865494	10362100	279	CLSTN2,NMNAT3,RBP1,RBP2,COPB2,MRPS22,FOXL2,U6,PIK3CB,FAIM,CEP70,ESYT3,Y_RNA,MRAS,NME9,ARMC8,DBR1,A4GNT,DZIP1L,CLDN18,SOX14,IL20RB,NCK1,SLC35G2,STAG1,PCCB,U2,MSL2,PPP2R3A,EPHB1,KY,CEP63,ANAPC13,AMOTL2,RYK,SLCO2A1,RAB6B,SRPRB,TOPBP1,TF,CDV3,BFSP2,TMEM108,UBA5,ACAD11,ACKR4,DNAJC13,ACP3,CPNE4,MRPL3,NUDT16,NEK11,ASTE1,ATP2C1,PIK3R4,COL6A6,COL6A5,CAPN7,SH3BP5,METTL6,EAF1,COLQ,HACL1,BTD,ANKRD28,GALNT15,…
9	152986956	156152573	3165617	88	ENTPD3,EIF1B,MYRIP,U6,SNORA62,SLC25A38,CCR8,CX3CR1,XIRP1,CSRNP1,TTC21A,GORASP1,WDR48,SCN11A,SCN10A,SCN5A,EXOG,ACVR2B,XYLB,SLC22A14,SLC22A13,OXSR1,MYD88,ACAA1,DLEC1,PLCD1,VILL,CTDSPL,ITGA9,GOLGA4,LRRFIP2,MLH1,EPM2AIP1,TRANK1
9	157684401	161159951	3475550	96	U4,PDCD6IP,CNOT10,U6,TRIM71,CCR4,GLB1,CRTAP,SUSD5,FBXL2,UBP1,CLASP2,SNRK,ANO10,ABHD5,TOPAZ1,TCAIM,ZNF445,ZNF197,ZNF35
10	291560	4645497	4353937	111	TRPC6,ANGPTL5,CEP126,CFAP300,YAP1,BIRC3,MMP7,MMP20,MMP27,MMP8,MMP10,MMP3,MMP12,MMP13,DCUN1D5,DYNC2H1,PDGFD,DDI1,CASP12,CASP4,GRIA4,U6,MSANTD4,KBTBD3,AASDHPPT
10	5341940	13446006	8104066	208	GUCY1A2,CWF19L2,ALKBH8,ELMOD1,SLC35F2,RAB39A,U2,CUL5,ACAT1,NPAT,ATM,POGLUT3,EXPH5,DDX10,CD1H11ORF87,ZC3H12C,RDX,FDX1,ARHGAP20,CD1H11ORF53,COLCA2,POU2AF1,BTG4,HOATZ,LAYN,SIK2,PPP2R1B,U6,CD1H11ORF1,CRYAB,CD1H11ORF52,DIXDC1,DLAT,PIH1D2,NKAPD1,TIMM8B,IL18,TEX12,BCO2,NCAM1,TTC12,ANKK1,DRD2,ZW10,CLDN25,USP28,HTR3B,HTR3A,ZBTB16,CD1H11ORF71,REXO2,CADM1
10	20066043	21914120	1848077	56	HSPA8,BSX,U6,SNORD14,CLMP,GRAMD1B,SCN3B,ZNF202,OR6M1,OR8D4,TMEM225,OR4D5,OR6T1,OR10G6,U2,VWA5A,OR8G5,OR8B4,OR8B8,OR8B12,PANX3,TBRG1,SIAE,SPA17,NRGN,ESAM,MSANTD2,ROBO3
10	24498444	25718719	1220275	41	U6,ETS1,FLI1
10	37252434	40565858	3313424	87	U6,JRKL,CCDC82,MAML2,MTMR2,CEP57,FAM76B,SESN3
10	66405244	68326961	1921717	50	PPFIBP2,CYB5R2,OVCH2,OR10A6,NLRP10,EIF3F,TUB,RIC3,LMO1,STK33,TRIM66,DENND2B,AKIP1,CD1H11ORF16,ASCL3,TMEM9B,NRIP3,SCUBE2,DENND5A,TMEM41B,IPO7,ZNF143,WEE1,SWAP70,SBF2
10	68906548	69185398	278850	10	AMPD3,RNF141,LYVE1,IRAG1,U4
10	69421986	73999771	4577785	137	GALNT18,U6,USP47,DKK3,MICAL2,PARVA,TEAD1,RASSF10,ARNTL,BTBD10,PTH,FAR1,SPON1,RRAS2,COPB1,PSMA1,PDE3B,CYP2R1,CALCB,INSC
10	99790312	101153387	1363075	34	CHST1,SLC35C1,CRY2,MAPK8IP1,CD1H11ORF94,PEX16,LARGE2,PHF21A,CREB3L1,DGKZ,MDK,CHRM4,AMBRA1,U6,HARBI1,ATG13,ARHGAP1,ZNF408,CKAP5,LRP4,CD1H11ORF49
10	110224112	112336855	2112743	62	SAC3D1,CDCA5,ZFPL1,TMEM262,VPS51,TM7SF2,ZNHIT2,MRPL49,SYVN1,SPDYC,CAPN1,POLA2,CDC42EP2,DPF2,TIGD3,SLC25A45,FRMD8,SCYL1,LTBP3,ZNRD2,FAM89B,EHBP1L1,KCNK7,MAP3K11,PCNX3,SIPA1,RELA,KAT5,RNASEH2C,AP5B1,OVOL1,SNX32,CFL1,MUS81,EFEMP2,CTSW,FIBP,CCDC85B,FOSL1,CD1H11ORF68,DRAP1,SART1,EIF1AD,BANF1,CST6,CATSPER1,GAL3ST3,SF3B2,PACS1,KLC2,RAB1B,CNIH2,YIF1A,TMEM151A,CD248,RIN1,BRMS1,B4GAT1,SLC29A2,U6,NPAS4,MRPL…
11	21827057	26614432	4787375	127	IPMK,CISD1,UBE2D1,TFAM,BICC1,PHYHIPL,FAM13C,SLC16A9,CCDC6,U6,ANK3,CDK1,RHOBTB1,U2,TMEM26,CABCOCO1,ARID5B,RTKN2,ZNF365,ADO,EGR2
11	33986841	39900533	5913692	155	UNC5B,SLC29A3,CDH23,U2,C10ORF105,VSIR,PSAP,U6,CHST3,ASCC1,SPOCK2,ANAPC16,DDIT4,DNAJB12,MICU1,MCU,PLA2G12B,OIT3,P4HA1,ECD,NUDT13,FAM149B1,DNAJC9,MRPS16,CFAP70,ANXA7,MSS51,PPP3CB,USP54,Y_RNA,MYOZ1,SYNPO2L,SEC24C,FUT11,CHCHD1,ZSWIM8,CAMK2G,PLAU,VCL,AP3M1,ADK,U5,KAT6B,DUSP29,DUSP13,SAMD8,VDAC2,COMTD1,ZNF503,LRMDA,KCNMA1
11	58499693	62497678	3997985	102	FRAT1,FRAT2,RRP12,PGAM1,EXOSC1,ZDHHC16,MMS19,UBTD1,ANKRD2,HOGA1,MORN4,PI4K2A,AVPI1,MARVELD1,ZFYVE27,SFRP5,CRTAC1,R3HCC1L,LOXL4,PYROXD2,HPS1,HPSE2,U6,CNNM1,GOT1,NKX2-3,SLC25A28,ENTPD7,COX15,ABCC2,DNMBP,ERLIN1,CHUK,CWF19L1,BLOC1S2,PKD2L1,SCD,WNT8B,SEC31B,HIF1AN,PAX2,SLF2,SEMA4G,TWNK,LZTS2,PDZD7,SFXN3,KAZALD1,TLX1,LBX1,BTRC,POLL,DPCD,FBXW4,FGF8,NPM3,KCNIP2,ARMH3
11	73711086	75822507	2111421	58	ABLIM1,FAM160B1,TRUB1,ATRNL1,GFRA1,CCDC172,PNLIPRP3,PNLIPRP1,HSPA12A,ENO4,SHTN1
12	5874327	10781298	4906971	124	RFLNA,ZNF664,CCDC92,DNAH10,ATP6V0A2,TCTN2,GTF2H3,EIF2B1,DDX55,TMED2,RILPL1,SNRNP35,RILPL2,KMT5A,SBNO1,CDK2AP1,CD3H12ORF65,MPHOSPH9,PITPNM2,ARL6IP4,OGFOD2,ABCB9,VPS37B,HIP1R,CCDC62,DENR,HCAR1,HCAR2,KNTC1,RSRC2,ZCCHC8,U2,CLIP1,DIABLO,B3GNT4,LRRC43,IL31,MLXIP,BCL7A,CFAP251,PSMD9,HPD,SETD1B,RHOF,TMEM120B,MORN3,ORAI1,U6,KDM2B,RNF34,ANAPC5,CAMKK2,P2RX4,P2RX7,IFT81,ATP2A2,ANAPC7,ARPC3,GPN3,FAM216A,VPS29…
12	41043806	41104669	60863	3	AKAIN1
12	41492025	71495802	30003777	828	DLGAP1,TGIF1,MYOM1,LPIN2,EMILIN2,SMCHD1,NDC80,METTL4,SNORA62,ADCYAP1,U6,YES1,ENOSF1,TYMS,CLUL1,CETN1,COLEC12,THOC1,USP14,ROCK1,GREB1L,ESCO1,SNRPD1,ABHD3,MIB1,GATA6,RBBP8,CABLES1,TMEM241,RIOK3,RMC1,NPC1,ANKRD29,LAMA3,TTC39C,CABYR,OSBPL1A,IMPACT,HRH4,ZNF521,SS18,PSMA8,TAF4B,KCTD1,AQP4,CHST9,CDH2,U2,DSC1,DSG1,DSG4,DSG2,TTR,B4GALT6,TRAPPC8,RNF125,RNF138,MEP1B,GAREM1,KLHL14,CCDC178,ASXL3,NOL4,DTNA,MAP…
12	82595406	93542660	10947254	299	ZCCHC2,PHLPP1,BCL2,KDSR,VPS4B,SERPINB5,SERPINB12,SERPINB13,SERPINB11,SERPINB7,U2,SERPINB2,SERPINB10,SERPINB8,CDH7,CDH19,DSEL,TMX3,CCDC102B,DOK6,CD226,RTTN,SOCS6,CBLN2,NETO1,FBXO15,TIMM21,CYB5A,CD3H18ORF63,DIPK1C,CNDP2,CNDP1,ZNF407,U4,ZADH2,TSHZ1
12	94156595	95552805	1396210	39	U6,ZNF236,MBP,GALR1,SNORA70
13	10768044	11277904	509860	15	DOCK8,PGM5,TMEM252
13	12280556	13059239	778683	20	PTAR1,C9ORF135,MAMDC2,SMC5,KLF9,TRPM3
13	13860408	14029743	169335	3	CEMIP2
13	18251461	22049926	3798465	104	PRUNE2,FOXB2,VPS13A,U2,GNA14,GNAQ,CEP78,PSAT1,METAZOA_SRP,TLE4,U6
13	22105368	26195697	4090329	114	METAZOA_SRP,U6,TLE1,U1,RASEF,FRMD3,UBQLN1,IDNK,GKAP1,KIF27,CD4H9ORF64,HNRNPK,RMI1,SLC28A3,NTRK2
13	33552077	46865547	13313470	346	MLANA,KIAA2026,U4,IL33,TPD52L3,UHRF2,GLDC,KDM4C,5S_RRNA,DMAC1,PTPRD,U6,TYRP1,LURAP1L,MPDZ,NFIB,ZDHHC21,CER1,FREM1,TTC39B,SNAPC3,PSIP1,CCDC171,BNC2,CNTLN,SH3GL2,ADAMTSL1,SAXO1,RRAGA,HAUS6,PLIN2,DENND4C,RPS6,ACER2,SLC24A2,SNORA70,MLLT3
13	52898840	61997601	9098761	238	LINGO2,U6,ACO1,DDX58,TOPORS,NDUFB6,APTX,DNAJA1,SMU1,B4GALT1,SPINK4,BAG1,CHMP5,NFX1,AQP3,NOL6,UBE2R2,UBAP2,DCAF12,UBAP1,KIF24,NUDT2,MYORG,CD4H9ORF24,FAM219A,DNAI1,CNTFR,RPP25L,DCTN3,ARID3C,SIGMAR1,IL11RA,CCL27,CCL19,CCL21,FAM205A,PHF24,DNAJB5,VCP,FANCG,PIGO,STOML2,FAM214B,UNC13B,RUSC2,FAM166B,TESK1,CD72,RNASE_MRP,CCDC107,ARHGEF39,CA9,TPM2,TLN1,CREB3,GBA2,RGP1,MSMP,NPR2,SPAG8,HINT2,FAM221B,TMEM8B,O…
13	68300270	68300270	0	1	ABCA1
13	68636134	68728762	92628	4	SLC44A1
13	70912076	76169788	5257712	137	ACTL7B,ACTL7A,ELP1,ABITRAM,CTNNAL1,TMEM245,FRRS1L,EPB41L4B,PTPN3,PALM2AKAP2,U6,CD4H9ORF152,TXNDC8,SVEP1,MUSK,LPAR1,OR2K2,ECPAS,ZNF483,PTGR1,GNG10,SHOC1,UGCG,SUSD1,PTBP3,HSDL2,KIAA1958,INIP,SNX30,SLC46A2,ZFP37,SLC31A2,FKBP15,U4,SLC31A1,CDC26,PRPF4,RNF183,WDR31,BSPRY,HDHD3,ALAD,POLE3,CD4H9ORF43,RGS3,ZNF618,KIF12
13	78609456	81037529	2428073	70	ASTN2,TLR4,U6,BRINP1
14	4535398	7255970	2720572	74	GAS7,MYH13,MYH4,MYH3,SCO1,ADPRM,TMEM220,TMEM238L,PIRT,SHISA6,ZNF18,MAP2K4,MYOCD,ARHGAP44,ELAC2,U4
14	7906982	8343552	436570	12	COX10,HS3ST3B1
14	8723697	8760102	36405	2
14	10467078	18562425	8095347	220	ULK2,ALDH3A1,SLC47A2,ALDH3A2,SLC47A1,RNF112,MFAP4,MAPK7,B9D1,EPN2,GRAP,SLC5A10,FAM83G,PRPSAP2,SHMT1,SMCR8,TOP3A,MIEF2,FLII,LLGL1,ALKBH5,DRG2,GID4,ATPAF2,DRC3,TOM1L2,RAI1,SREBF1,PEMT,RASD1,MED9,NT5M,COPS3,FLCN,PLD6,MPRIP,TNFRSF13B,USP22,DHRS7B,TMEM11,NATD1,MAP2K3,5_8S_RRNA,ATP2A3,P2RX1,CAMKK1,NCBP3,ITGAE,HASPIN,EMC6,TAX1BP3,CTNS,TRPV1,TRPV3,ASPA,SPATA22,OR1R1P,OR3A1,OR3A2,OR1G1,OR1D5,RAP1GAP2,U6,U…
14	39949358	43370809	3421451	88	SRCIN1,EPOP,MLLT6,PCGF2,PSMB3,PIP4K2B,CWC25,RPL23,CE1H17ORF98,LASP1,FBXO47,PLXDC1,ARL5C,CACNB1,RPL19,STAC2,FBXL20,MED1,CDK12,U6,NEUROD2,PPP1R1B,STARD3,TCAP,PNMT,PGAP3,ERBB2,MIEN1,GRB7,IKZF3,ZPBP2,ORMDL3,LRRC3C,GSDMA,PSMD3,CSF3,MED24,THRA,NR1D1,MSL1,RAPGEFL1,WIPF2,CDC6,RARA,GJD3,TOP2A,IGFBP4,TNS4,CCR7,SMARCE1,KRT24,KRT25,KRT26,KRT28,KRT10,U2,KRT12,KRT20,KRT23,KRT39,KRTAP3-1,KRT32,KRT36,KRT9,GAST,J…
15	21818973	23866218	2047245	54	ZNF536,URI1,U2,CCNE1,C19ORF12,PLEKHF1,POP4,VSTM2B,UQCRFS1
15	36530264	43982742	7452478	204	CIAPIN1,COQ9,POLR2C,DOK4,CCDC102A,ADGRG5,ADGRG1,ADGRG3,DRC7,KATNB1,KIFC3,TEPP,ZNF319,USB1,MMP15,CFAP20,CSNK2A2,CCDC113,PRSS54,U6,GINS3,NDRG4,SETD6,CNOT1,SLC38A7,GOT2,CDH8,CDH11
15	47574317	55165208	7590891	205	ZFHX3,PMFBP1,DHX38,U2,HP,DHODH,IST1,ZNF821,ATXN1L,AP1G1,PHLPP2,TAT,CHST4,TLE7,CALB2,CMTR2,HYDIN,VAC14,MTSS2,IL34,SF3B3,COG4,FCSK,U6,ST3GAL2,DDX19B,AARS1,EXOSC6,PDPR,GLG1,RFWD3,FA2H,WDR59,ZNRF1,LDHD,ZFP1,BCAR1,CFDP1,TMEM231,GABARAPL2,ADAT1,KARS1,TERF2IP,CNTNAP4,MON1B,SYCE1L,ADAMTS18,NUDT7,VAT1L,CLEC3A,WWOX
15	55463325	55516372	53047	2
16	3857354	6585429	2728075	72	RADIL,U1,AP5Z1,PAPOLB,WIPI2,SLC29A4,TNRC18,FBXL18,ACTB,FSCN1,RNF216,RBAK,ZNF12,ZNF316,ZNF853,CE3H7ORF26,ZDHHC4,GRID2IP,KDELR2,DAGLB,RAC1,FAM220A,CYTH3,USP42,EIF2AK1,ANKRD61,AIMP2,PMS2,OCM,LMTK2,TECPR1,BRI3,BAIAP2L1,NPTX2,TMEM130,TRRAP,U6,SMURF1,KPNA7,SMYHC,ARPC1A
16	12687329	14430974	1743645	57	U6,AUTS2,GALNT17
16	14505731	16599808	2094077	63	GALNT17,U6,SBDS,TMEM248,KCTD7,TPST1,CRCP,SUMF2,GUSB,VKORC1L1,NUPR2,CHCHD2,PHKG1,CCT6A,PSPH,NIPSNAP2,ZNF713,SEPTIN14
16	32367773	33996693	1628920	43	PARN,MRTFB,ERCC4,CPPED1
17	56685586	58698828	2013242	62	GPATCH2,SPATA17,RRP15,TGFB2,LYPLAL1
18	15644188	31379248	15735060	414	NKAIN3,GGH,YTHDF3,U4,BHLHE22,CYP7B1,ARMC1,MTFR1,PDE7A,DNAJC5B,TRIM55,CRH,RRS1,ADHFE1,VXN,MYBL1,VCPIP1,U6,SGK3,MCMDC2,TCF24,PPP1R42,COPS5,CSPP1,ARFGEF1,CPA6,PREX2,CF2H8ORF34,U7,SULF1,SLCO5A1,PRDM14,NCOA2,TRAM1,LACTB2,XKR9,EYA1,MSC,TRPA1,KCNB2,TERF1,SBSPON,C8ORF89,RDH10,STAU2,METAZOA_SRP,ELOC,TMEM70,LY96,JPH1,GDAP1,PI15,CRISPLD1,HNF4G,ZFHX4,PEX2,PKIA,ZC2HC1A,IL7,STMN2,HEY1,MRPS28,TPD52,ZBTB10,ZNF704
18	34390686	36290942	1900256	51	RALYL,LRRCC1,SNORA70,CA13,RBIS,CA3,CA2,PSKH2,ATP6V0D2,WWP1
18	43098300	49317386	6219086	166	GEM,RAD54B,VIRMA,ESRP1,U2,DPY19L4,INTS8,CCNE2,TP53INP1,NDUFAF6,PLEKHF2,C8ORF37,GDF6,MTERF3,PTDSS1,SDC2,CPQ,TSPYL5,MTDH,LAPTM4B,MATN2,SNORA72,RIDA,POP1,NIPAL2,KCNS2,STK3,OSR2,VPS13B,5S_RRNA,U6,RGS22,FBXO43,SPAG1,RNF19A,ANKRD46,SNX31,PABPC1,ZNF706
18	49861959	49962589	100630	3	NCALD
18	50457215	63630864	13173649	348	ODF1,KLF10,AZIN1,ATP6V1C1,BAALC,FZD6,U4,CTHRC1,SLC25A32,DCAF13,RIMS2,DCSTAMP,DPYS,LRP12,ZFPM2,OXR1,ABRA,U6,ANGPT1,RSPO2,EIF3E,EMC2,TMEM74,TRHR,NUDCD1,ENY2,PKHD1L1,EBAG9,SYBU,KCNV1,CSMD3,TRPS1,EIF3H,UTP23,RAD21,SLC30A8
18	68181106	72945590	4764484	123	ZHX2,DERL1,TBC1D31,FAM83A,ZHX1,ATAD2,NTAQ1,U2,FBXO32,KLHL38,ANXA13,FAM91A1,FER1L6,TMEM65,RNF139,TATDN1,NDUFB9,MTSS1,ZNF572,SQLE,WASHC5,NSMCE2,TRIB1,U6,LRATD2,MYC
18	73105464	75006831	1901367	47	GSDMC,CYRIB,SNORA73,ASAP1,ADCY8,U6

## Sheet: (b)
Table S7. (b) Includes ROH5 shared by at least 20% of the genotyped OSH cats.
Chromosome	Start	End	ROH length	n snps	Gene name
1	81835	3118811	3036976	92	PGLYRP4,CCDC115,IMP4,ATP12A,RNF17,CENPJ,PARP4,MPHOSPH8,PSPC1,ZMYM5,ZMYM2,GJA3,GJB2,GJB6,U6,CRYL1,IFT88,U2,IL17D,EEF1AKMT1,XPO4,LATS2,SAP18,SKA3,MRPL57,ZDHHC20,MICU2,FGF9
1	28520667	31388748	2868081	79	DGKH,VWA8,RGCC,NAA16,MTRF1,KBTBD7,KBTBD6,WBP4,ELF1,SUGT1,CNMD,PCDH8,OLFM4
1	57036210	64234617	7198407	190	U6,SLITRK1,SNORA62,SLITRK6,SLITRK5,U2,U4,GPC5
1	77592631	79185873	1593242	47	FAM155A,LIG4,ABHD13,TNFSF13B,MYO16
1	106026987	107292340	1265353	54	GRAMD2B,U6,ALDH7A1,PHAX,LMNB1,MARCHF3,CA1H5ORF63,MEGF10,PRRC1
1	109580954	113083900	3502946	94	U2,U7,LYRM7,CDC42SE2,FNIP1,MEIKIN,ACSL6,CSF2,P4HA2,PDLIM4,IRF1,IL5,RAD50,IL13,IL4,KIF3A,CCNI2,SEPTIN8,SOWAHA,SHROOM1,GDF9,UQCRQ,LEAP2,AFF4,ZCCHC10,HSPA4,FSTL4,CA1H5ORF15,VDAC1,U6
1	120669896	126656276	5986380	158	FGF1,ARHGAP26,U6,NR3C1,YIPF5,KCTD16,PRELID2,GRXCR2,SH3RF2,PLAC8L1,LARS1,POU4F3,TCERG1,GPR151,PPP2R2B,STK32A,DPYSL3,JAKMIP2,SPINK1,SCGB3A2,CA1H5ORF46,SPINK5,SPINK14,SPINK6,GZMA,CDC20B,GPX8,DHX29,CCNO,MTREX,PLPP1,SLC38A9,DDX4,IL31RA,IL6ST
1	153344046	157270486	3926440	111	MEF2C,CETN3,MBLAC2,LYSMD3,ADGRV1,U6,ARRDC3,U1
1	237630103	238670785	1040682	32	ICE1,ADAMTS16
2	33445193	34669316	1224123	34	MAGI1,SLC25A26,LRIG1,U6,KBTBD8,U2,SUCLG2
2	43528627	44151796	623169	20
2	52776526	53001204	224678	8	VGLL4,TAMM41
2	58468123	58931585	463462	14	ABTB1,TPRA1,MCM2
2	76491959	76491959	0	1	POU6F2
2	77543937	79434308	1890371	52	TRG,STARD3NL,EPDR1,SFRP4,NME8,PNPLA8,NRCAM,LAMB4,LAMB1,DLD,SLC26A3,CBLL1,SLC26A4,DUS4L-BCAP29,COG5,GPR22,HBP1,PRKAR2B
2	82624634	90623494	7998860	201	RELN,SLC26A5,PSMC2,DNAJC2,PMPCB,NAPEPLD,ARMC10,FBXL13,LRRC17,FAM185A,CCDC146,FGL2,GSAP,PTPN12,RSBN1L,U6,TMEM60,PHTF2,MAGI2,U2,GNAI1,GNAT3,CD36,SEMA3C,HGF,CACNA2D1,PCLO,SEMA3E,SEMA3A
2	120869233	120869233	0	1
2	120998279	122657272	1658993	56	HIBADH,TAX1BP1,JAZF1,CREB5,TRIL,CPVL,CHN2
2	123302385	123319433	17048	2
2	124060644	124060644	0	1	ADCYAP1R1
2	134048860	137866336	3817476	101	PPP1R3A,U2,FOXP2,MDFIC,TFEC,TES,CAV2,CAV1,MET,CAPZA2,ST7,WNT2,ASZ1,CFTR,CTTNBP2,U6
2	153312328	154798478	1486150	45	CHRM2,PTN,DGKI,CREB3L2
4	78472344	80425354	1953010	51	SH3D19,RPS3A,SNORD73,LRBA,MAB21L2,DCLK2,IQCM
4	80535455	80761933	226478	6
4	103218143	106343833	3125690	85	SPATA5,NUDT6,U6,IL21,ADAD1,KIAA1109,TRPC3,BBS7,CCNA2,EXOSC9,ANXA5,QRFPR,TNIP3,NDNF,PRDM5
4	108397387	111719445	3322058	86	NDST4,UGT8,ARSJ
4	129584105	134287152	4703047	126	GRID2,U4,CCSER1,MMRN1,U2,GPRIN3,FAM13A
5	22412505	24268553	1856048	52	F13A1,U1,NRN1,FARS2,U2,LYRM4,SNORA70,PPP1R3G,RPP40,CDYL
5	26937404	33604320	6666916	170	GMDS,FOXC1,FOXF2,FOXQ1,EXOC2,IRF4,DUSP22,TRIM39,RPP21,GNL1,U6,PRR3,ABCF1,PPP1R10,MRPS18B,ATAT1,CB2H6ORF136,DHX16,PPP1R18,NRM,MDC1,TUBB,FLOT1,IER3,DDR1,GTF2H4,VARS2,SFTA2,CDSN,CCHCR1,PSORS1C2,TCF19,POU5F1,MCCD1,DDX39B,SNORD83,ATP6V1G2,NFKBIL1,LTA,TNF,LTB,AIF1,PRRC2A,BAG6,APOM,CB2H6ORF47,GPANK1,CSNK2B,LY6G5B,LY6G5C,ABHD16A,LY6G6E,LY6G6D,LY6G6C,MPIG6B,DDAH2,CLIC1,SAPCD1,VWA7,VARS1,LSM2,HSPA1L,NEU1,E…
5	54119969	57942040	3822071	99	LRRC1,MLIP,TINAG,FAM83B,U6,HCRTR2,GFRAL,HMGCLL1,BMP5,COL21A1,DST,BEND6,ZNF451,U2,BAG2,PRIM2,METAZOA_SRP
5	58661982	58955119	293137	9	KHDRBS2
5	71120763	73850591	2729828	77	MYO6,IMPG1,HTR1B,MEI4,U6,IRAK1BP1,PHIP
5	74587803	77017788	2429985	73	ELOVL4,TTK,BCKDHB,U2,U6,TENT5A,IBTK
5	81728200	83540883	1812683	51	SPACA1,RNGTT,PNRC1,SRSF12,PM20D2,GABRR1,GABRR2,SNORD116,UBE2J1,RRAGD,Y_RNA,ANKRD6,LYRM2,MDN1,CASP8AP2,GJA10,BACH2
5	140644656	142784430	2139774	59	SNORA70,FBXO5,MTRF1L,RGS17,OPRM1,IPCEF1,U6,CNKSR3,SCAF8,TIAM2,TFB1M,CLDN20,NOX3
6	8604751	8838195	233444	5	AGBL1
6	9865009	10802410	937401	26	AKAP13,SV2B
6	46281623	48263426	1981803	55	RORA,ICE2,ANXA2,FOXB1,BNIP2,GTF2A2,GCNT3,FAM81A,MYO1E,U6,CCNB2,RNF111,U4,ADAM10,MINDY2,U2,LIPC
6	125942554	130526491	4583937	127	NRXN3,DIO2,CEP128,TSHR,GTF2A1,STON2,SEL1L,U6
6	133586749	134334839	748090	19	GALC,KCNK10,SPATA7
6	134945500	135521559	576059	16	FOXN3,U6
7	17130039	17944276	814237	29	CACNB2,NSUN6,U2,ARL5B,U3,MALRD1
7	89289089	89489546	200457	6
7	97592036	98268246	676210	22	PTPRR,TSPAN8,U6,LGR5,ZFC3H1
7	98467371	98679862	212491	6	TBC1D15,U6,TPH2
7	104851116	107550602	2699486	72	SYT1,PAWR,PPP1R12A,OTOGL,PTPRQ,U6,MYF6,MYF5,LIN7A,ACSS3,PPFIA2,CCDC59,METTL25
7	109582983	113864564	4281581	108	SLC6A15,U1,TSPAN19,LRRIQ1,U6,ALX1,RASSF9,NTS,MGAT4C,U2,CB4H12ORF50,CB4H12ORF29,CEP290,TMTC3,KITLG,DUSP6,POC1B
7	142196171	143442381	1246210	29	TAFA5
8	4613857	6604473	1990616	56	CAMTA1,U6,VAMP3,UTS2,TNFRSF9,PARK7,ERRFI1,SLC45A1,RERE,ENO1,CA6,SLC2A5,GPR157,H6PD,SPSB1,U2
8	6811743	7180913	369170	12	PIK3CD,CLSTN1,LZIC,NMNAT1,RBP7,UBE4B
8	59873220	68774175	8900955	241	NEGR1,LRRIQ3,FPGT,U6,LRRC53,ERICH3,CRYZ,TYW3,U2,LHX8,SLC44A5,ACADM,RABGGTB,MSH4,ASB17,ST6GALNAC3,ST6GALNAC5,PIGK,AK5,ZZZ3,USP33,MIGA1,NEXN,U4,FUBP1,DNAJB4,GIPC2,PTGFR,IFI44L,ADGRL4,U12
8	71821378	74074163	2252785	57	LPAR3,MCOLN2,MCOLN3,DNAI3,SYDE2,CC1H1ORF52,BCL10,DDAH1,CCN1,ZNHIT6,COL24A1,ODF2L,CLCA2,CLCA1,CLCA4,SH3GLB1,SELENOF,HS2ST1
8	76961498	77971983	1010485	27	BARHL2,ZNF644,HFM1,CDC7
8	79055802	79365749	309947	9	EVI5,TCEB2,SNORD21,SNORA66,DIPK1A,SNORD58
8	79868570	79985675	117105	4	FNBP1L,BCAR3
8	84835411	91579308	6743897	178	PLPPR5,PLPPR4,U6,PALMD,FRRS1,AGL,SLC35A3,MFSD14A,SASS6,TRMT13,LRRC39,DBT,RTCA,CDC14A,GPR88,VCAM1,EXTL2,SLC30A7,DPH5,S1PR1,OLFM3,COL11A1,U3,RNPC3
8	92001395	92001395	0	1	NTNG1
8	92300427	93316514	1016087	30	VAV3,SLC25A24,FAM102B,HENMT1,PRPF38B,FNDC7,U6,STXBP3,GPSM2,CLCC1
8	143579812	145683498	2103686	58	RND3,U6,RBM43,NMI,TNFAIP6,RIF1,ARL5A,CACNB4,STAM2,FMNL2,PRPF40A
8	146384511	147135012	750501	19	GALNT13
8	198452988	198796136	343148	11	IKZF2
8	199158770	199313268	154498	7	SPAG16
8	199912924	201118885	1205961	31	SPAG16,VWC2L,BARD1,ABCA12,ATIC,FN1
9	32155154	35166450	3011296	82	ROBO1,U6,U1,GBE1
9	35441990	37337739	1895749	60
9	89418370	97007608	7589238	194	USP13,U4,NDUFB5,MRPL47,ACTL6A,GNB4,MFN1,ZNF639,KCNMB3,PIK3CA,ZMAT3,KCNMB2,TBL1XR1,U6,NAALADL2,NLGN1,SPATA16,ECT2,NCEH1,TNFSF10,GHSR,FNDC3B,TMEM212,PLD1,TNIK
9	132837101	134448230	1611129	41	CPNE4,MRPL3,NUDT16,NEK11,U6,ASTE1,ATP2C1,PIK3R4,COL6A6
9	134814474	135059789	245315	8	CAPN7,SH3BP5,METTL6,EAF1
9	159346316	161159951	1813635	54	CLASP2,SNRK,ANO10,ABHD5,TOPAZ1,TCAIM,ZNF445,ZNF197,ZNF35
10	1580550	4379312	2798762	78	DCUN1D5,DYNC2H1,PDGFD,DDI1,CASP12,CASP4,GRIA4,U6,MSANTD4,KBTBD3,AASDHPPT
10	6905520	11608925	4703405	132	POGLUT3,EXPH5,DDX10,CD1H11ORF87,ZC3H12C,RDX,FDX1,ARHGAP20,CD1H11ORF53,COLCA2,POU2AF1,BTG4,HOATZ,LAYN,SIK2,PPP2R1B,U6,CD1H11ORF1,CRYAB,CD1H11ORF52,DIXDC1,DLAT,PIH1D2,NKAPD1,TIMM8B,IL18,TEX12,BCO2,NCAM1,TTC12,ANKK1,DRD2
10	38604069	39413484	809415	25	U6
10	69587623	70509026	921403	29	GALNT18,U6,USP47,DKK3,MICAL2
10	70835700	71053038	217338	9	PARVA,TEAD1
10	71119083	73837581	2718498	77	TEAD1,RASSF10,ARNTL,BTBD10,PTH,FAR1,SPON1,RRAS2,COPB1,PSMA1,PDE3B,CYP2R1,CALCB,INSC
11	21827057	24281974	2454917	62	IPMK,CISD1,UBE2D1,TFAM,BICC1,PHYHIPL,FAM13C,SLC16A9,CCDC6,U6,ANK3
11	24749054	25429710	680656	19	RHOBTB1,U2,TMEM26,CABCOCO1
11	34530336	38828014	4297678	115	CDH23,C10ORF105,VSIR,PSAP,U6,CHST3,ASCC1,SPOCK2,ANAPC16,DDIT4,DNAJB12,MICU1,MCU,PLA2G12B,OIT3,P4HA1,ECD,NUDT13,FAM149B1,DNAJC9,MRPS16,CFAP70,ANXA7,MSS51,PPP3CB,USP54,Y_RNA,MYOZ1,SYNPO2L,SEC24C,FUT11,CHCHD1,ZSWIM8,CAMK2G,PLAU,VCL,AP3M1,ADK,U5,KAT6B,DUSP29,DUSP13,SAMD8,VDAC2,COMTD1,ZNF503,LRMDA
11	59145863	61421341	2275478	60	CRTAC1,R3HCC1L,LOXL4,PYROXD2,HPS1,HPSE2,U6,CNNM1,GOT1,NKX2-3,SLC25A28,ENTPD7,COX15,ABCC2,DNMBP,ERLIN1,CHUK,CWF19L1,BLOC1S2,PKD2L1,SCD,WNT8B,SEC31B,HIF1AN,PAX2
12	6188658	10781298	4592640	119	DNAH10,ATP6V0A2,TCTN2,GTF2H3,EIF2B1,DDX55,TMED2,RILPL1,SNRNP35,RILPL2,KMT5A,SBNO1,CDK2AP1,CD3H12ORF65,MPHOSPH9,PITPNM2,ARL6IP4,OGFOD2,ABCB9,VPS37B,HIP1R,CCDC62,DENR,HCAR1,HCAR2,KNTC1,RSRC2,ZCCHC8,U2,CLIP1,DIABLO,B3GNT4,LRRC43,IL31,MLXIP,BCL7A,CFAP251,PSMD9,HPD,SETD1B,RHOF,TMEM120B,MORN3,ORAI1,U6,KDM2B,RNF34,ANAPC5,CAMKK2,P2RX4,P2RX7,IFT81,ATP2A2,ANAPC7,ARPC3,GPN3,FAM216A,VPS29,RAD9B,PPTC7,TCTN1,H…
12	42517518	44090004	1572486	46	DLGAP1,TGIF1,MYOM1,LPIN2,EMILIN2,SMCHD1,NDC80,METTL4
12	45886258	46030908	144650	4	USP14,ROCK1
12	46995180	47208445	213265	3	GATA6
12	54749853	54898291	148438	4
12	55940122	60166459	4226337	120	MEP1B,GAREM1,KLHL14,CCDC178,ASXL3,NOL4,DTNA,MAPRE2,ZNF397,ZSCAN30,ZNF24,ZNF396,INO80C,GALNT1,U6,C18ORF21,RPRD1A,SLC39A6,ELP2,MOCOS,FHOD3
12	61027046	64905276	3878230	109	U2,U6,PIK3C3
12	65890531	69206050	3315519	100	RIT2,SYT4,SETBP1,SLC14A1,SIGLEC15,EPG5,PSTPIP2,ATP5F1A,HAUS1,CD3H18ORF25,RNF165,LOXHD1,ST8SIA5,PIAS2
12	69305860	70085132	779272	27	KATNAL2,HDHD2,SKOR2,SMAD2
12	85804397	91175679	5371282	141	CDH19,DSEL,TMX3,CCDC102B,DOK6,CD226,RTTN,SOCS6,CBLN2,NETO1,U2
12	91289767	91325356	35589	2
12	92263754	92880553	616799	18	CNDP2,CNDP1,ZNF407,U4
13	24058228	24598313	540085	17	RASEF,FRMD3,UBQLN1
13	33552077	43194556	9642479	248	MLANA,KIAA2026,U4,IL33,TPD52L3,UHRF2,GLDC,KDM4C,5S_RRNA,DMAC1,PTPRD,U6,TYRP1,LURAP1L,MPDZ,NFIB,ZDHHC21,CER1,FREM1,TTC39B,SNAPC3,PSIP1,CCDC171
13	43767395	45832176	2064781	55	BNC2,CNTLN,SH3GL2,ADAMTSL1,SAXO1,RRAGA,HAUS6
13	55254095	55720120	466025	15
13	55999084	56755062	755978	19
13	71137528	72829300	1691772	45	ACTL7B,ACTL7A,ELP1,ABITRAM,CTNNAL1,TMEM245,FRRS1L,EPB41L4B,PTPN3,PALM2AKAP2,U6,CD4H9ORF152
13	78997494	79655537	658043	16	ASTN2,TLR4
14	4726378	6561658	1835280	50	MYH13,MYH4,MYH3,SCO1,ADPRM,TMEM220,TMEM238L,PIRT,SHISA6,ZNF18,MAP2K4
14	12274542	12384108	109566	5	MPRIP
14	13080122	13153104	72982	2
14	13707530	15812630	2105100	59	OR3A1,OR3A2,OR1G1,OR1D5,RAP1GAP2,U6,U1,CLUH,PAFAH1B1,METTL16,MNT,SGSM2,TSR1,SRR,SMG6,HIC1,OVCA2,DPH1,RTN4RL1,RPA1,SMYD4,SERPINF1,SERPINF2,WDR81,TLCD2,PRPF8,RILP,SCARF1,SLC43A2,PITPNA,INPP5K,MYO1C,CRK,DOC2B,RPH3AL,CE1H17ORF97,RFLNB,VPS53
15	23472166	23866218	394052	13
15	51028382	51441145	412763	13	DDX19B,AARS1,EXOSC6,PDPR,GLG1,RFWD3
15	51593635	51593635	0	1	WDR59
15	51638864	52819540	1180676	31	WDR59,ZNRF1,LDHD,ZFP1,BCAR1,CFDP1,TMEM231,GABARAPL2,ADAT1,KARS1,TERF2IP,CNTNAP4
15	52926899	53264400	337501	10
16	14561113	16599808	2038695	61	GALNT17,U6,SBDS,TMEM248,KCTD7,TPST1,CRCP,SUMF2,GUSB,VKORC1L1,NUPR2,CHCHD2,PHKG1,CCT6A,PSPH,NIPSNAP2,ZNF713,SEPTIN14
18	15793396	18850682	3057286	85	NKAIN3,GGH,YTHDF3,U4,BHLHE22,CYP7B1,ARMC1,MTFR1,PDE7A,DNAJC5B,TRIM55,CRH
18	22856501	27364215	4507714	117	LACTB2,XKR9,EYA1,MSC,TRPA1,KCNB2,TERF1,SBSPON,C8ORF89,RDH10,STAU2,U6,METAZOA_SRP,U4,ELOC,TMEM70,LY96,JPH1,GDAP1,PI15,CRISPLD1,HNF4G
18	28083414	30148604	2065190	54	ZFHX4,PEX2,U6,PKIA,ZC2HC1A,IL7
18	44833455	45973525	1140070	33	GDF6,MTERF3,PTDSS1,SDC2,CPQ,U2,TSPYL5
18	50723658	62735138	12011480	322	AZIN1,ATP6V1C1,BAALC,FZD6,U4,CTHRC1,SLC25A32,DCAF13,RIMS2,DCSTAMP,DPYS,LRP12,ZFPM2,OXR1,ABRA,U6,ANGPT1,RSPO2,EIF3E,EMC2,TMEM74,TRHR,NUDCD1,ENY2,PKHD1L1,EBAG9,SYBU,KCNV1,CSMD3,TRPS1

## Sheet: (c)
Table S7. (c) Includes ROH5 shared by at least 25% of the genotyped OSH cats.
Chrom	Start	End	ROH length	n snps	Gene name
1	1640570	3118811	1478241	44	IFT88,IL17D,EEF1AKMT1,XPO4,LATS2,SAP18,SKA3,MRPL57,ZDHHC20,MICU2,FGF9,U6
1	28641056	31388748	2747692	76	DGKH,VWA8,RGCC,NAA16,MTRF1,KBTBD7,KBTBD6,WBP4,ELF1,SUGT1,CNMD,PCDH8,OLFM4
1	57036210	57079716	43506	2	U6
1	57169099	60590822	3421723	93	SLITRK1,SNORA62,SLITRK6,SLITRK5
1	61344658	64153376	2808718	73	U6,U2,U4,GPC5
1	77592631	79185873	1593242	47	FAM155A,LIG4,ABHD13,TNFSF13B,MYO16
1	106026987	106686329	659342	29	GRAMD2B,U6,ALDH7A1,PHAX,LMNB1,MARCHF3
1	109580954	112885975	3305021	90	U2,U7,LYRM7,CDC42SE2,FNIP1,MEIKIN,ACSL6,CSF2,P4HA2,PDLIM4,IRF1,IL5,RAD50,IL13,IL4,KIF3A,CCNI2,SEPTIN8,SOWAHA,SHROOM1,GDF9,UQCRQ,LEAP2,AFF4,ZCCHC10,HSPA4,FSTL4
1	120669896	122353152	1683256	47	FGF1,ARHGAP26,U6,NR3C1,YIPF5,KCTD16
1	153344046	157270486	3926440	111	MEF2C,CETN3,MBLAC2,LYSMD3,ADGRV1,U6,ARRDC3,U1
1	237768970	238147813	378843	14	ICE1
1	238390210	238618582	228372	6
2	33601852	33861395	259543	9	SLC25A26,LRIG1
2	78289538	78349866	60328	4	NRCAM
2	78565994	79321762	755768	21	LAMB1,DLD,SLC26A3,CBLL1,SLC26A4,DUS4L-BCAP29,COG5,GPR22,HBP1,PRKAR2B
2	88909958	89384080	474122	18	PCLO,SEMA3E
2	120998279	121931718	933439	29	HIBADH,TAX1BP1,JAZF1,CREB5
2	122115502	122336097	220595	9	CREB5,TRIL,CPVL
2	134239260	136454483	2215223	56	FOXP2,MDFIC,TFEC,TES
4	103562662	105393532	1830870	48	SPATA5,NUDT6,U6,IL21,ADAD1,KIAA1109,TRPC3,BBS7,CCNA2,EXOSC9,ANXA5,QRFPR,TNIP3
4	108397387	111719445	3322058	86	NDST4,UGT8,ARSJ
4	131220709	134287152	3066443	90	U4,CCSER1,MMRN1,U2,GPRIN3,FAM13A
5	22412505	23971130	1558625	43	F13A1,U1,NRN1,FARS2,U2,LYRM4,SNORA70,PPP1R3G,RPP40
5	24055457	24268553	213096	8	CDYL
5	27658388	32551813	4893425	90	FOXQ1,EXOC2,IRF4,DUSP22,TRIM39,RPP21,GNL1,U6,PRR3,ABCF1,PPP1R10,MRPS18B,ATAT1,CB2H6ORF136,DHX16,PPP1R18,NRM,MDC1,TUBB,FLOT1,IER3,DDR1,GTF2H4,VARS2,SFTA2,CDSN,CCHCR1,PSORS1C2,TCF19,POU5F1,MCCD1,DDX39B,SNORD83
5	54184174	54399102	214928	8	LRRC1,MLIP
5	54451876	57792656	3340780	85	MLIP,TINAG,FAM83B,U6,HCRTR2,GFRAL,HMGCLL1,BMP5,COL21A1,DST,BEND6,ZNF451,U2,BAG2,PRIM2
5	72261055	72807841	546786	15	HTR1B,MEI4
5	74587803	76872499	2284696	68	ELOVL4,TTK,BCKDHB,U2,U6,TENT5A,IBTK
5	81728200	83540883	1812683	51	SPACA1,RNGTT,PNRC1,SRSF12,PM20D2,GABRR1,GABRR2,SNORD116,UBE2J1,RRAGD,Y_RNA,ANKRD6,LYRM2,MDN1,CASP8AP2,GJA10,BACH2
5	140644656	142706800	2062144	57	SNORA70,FBXO5,MTRF1L,RGS17,OPRM1,IPCEF1,U6,CNKSR3,SCAF8,TIAM2,TFB1M,CLDN20
6	10539919	10802410	262491	8
6	46452229	48226726	1774497	49	ICE2,ANXA2,FOXB1,BNIP2,GTF2A2,GCNT3,FAM81A,MYO1E,U6,CCNB2,RNF111,U4,ADAM10,MINDY2,U2
6	125942554	130526491	4583937	127	NRXN3,DIO2,CEP128,TSHR,GTF2A1,STON2,SEL1L,U6
7	17280822	17566808	285986	13	CACNB2,NSUN6,U2,ARL5B
7	109582983	111054749	1471766	37	SLC6A15,U1,TSPAN19,LRRIQ1,U6,ALX1,RASSF9,NTS,MGAT4C
7	111218262	112522868	1304606	35	U2,CB4H12ORF50,CB4H12ORF29,CEP290
8	5609478	6447538	838060	25	SLC45A1,RERE,ENO1,CA6,SLC2A5,GPR157
8	59873220	61470296	1597076	44	NEGR1
8	61663545	68774175	7110630	194	LRRIQ3,FPGT,U6,LRRC53,ERICH3,CRYZ,TYW3,U2,LHX8,SLC44A5,ACADM,RABGGTB,MSH4,ASB17,ST6GALNAC3,ST6GALNAC5,PIGK,AK5,ZZZ3,USP33,MIGA1,NEXN,U4,FUBP1,DNAJB4,GIPC2,PTGFR,IFI44L,ADGRL4,U12
8	72485736	73706413	1220677	30	CCN1,ZNHIT6,COL24A1,ODF2L,CLCA2,CLCA1,CLCA4,SH3GLB1,SELENOF
8	85017939	85376261	358322	11	PLPPR5,PLPPR4
8	86157271	89882931	3725660	100	CDC14A,GPR88,VCAM1,EXTL2,SLC30A7,DPH5,S1PR1,OLFM3,COL11A1,U3,RNPC3
8	89944258	91226273	1282015	35	U6
9	32192904	32363722	170818	5	ROBO1
9	32714165	35166450	2452285	67	U1,GBE1
9	35441990	35462117	20127	2
9	35868306	36157052	288746	11
9	36575377	37273373	697996	22
9	89418370	96507408	7089038	185	USP13,U4,NDUFB5,MRPL47,ACTL6A,GNB4,MFN1,ZNF639,KCNMB3,PIK3CA,ZMAT3,KCNMB2,TBL1XR1,U6,NAALADL2,NLGN1,SPATA16,ECT2,NCEH1,TNFSF10,GHSR,FNDC3B
9	132972414	133385258	412844	12	CPNE4
9	159346316	161159951	1813635	54	CLASP2,SNRK,ANO10,ABHD5,TOPAZ1,TCAIM,ZNF445,ZNF197,ZNF35
10	1580550	4379312	2798762	78	DCUN1D5,DYNC2H1,PDGFD,DDI1,CASP12,CASP4,GRIA4,U6,MSANTD4,KBTBD3,AASDHPPT
10	6958142	9114513	2156371	62	EXPH5,DDX10,CD1H11ORF87,ZC3H12C,RDX,FDX1,ARHGAP20
10	9358422	10020684	662262	16	CD1H11ORF53,COLCA2,POU2AF1,BTG4,HOATZ,LAYN,SIK2,PPP2R1B,U6,CD1H11ORF1,CRYAB,CD1H11ORF52,DIXDC1
10	10287167	10667409	380242	11
10	71174235	73692962	2518727	71	TEAD1,RASSF10,ARNTL,BTBD10,PTH,FAR1,SPON1,RRAS2,COPB1,PSMA1,PDE3B,CYP2R1,CALCB,INSC
11	34530336	38512945	3982609	105	CDH23,C10ORF105,VSIR,PSAP,U6,CHST3,ASCC1,SPOCK2,ANAPC16,DDIT4,DNAJB12,MICU1,MCU,PLA2G12B,OIT3,P4HA1,ECD,NUDT13,FAM149B1,DNAJC9,MRPS16,CFAP70,ANXA7,MSS51,PPP3CB,USP54,Y_RNA,MYOZ1,SYNPO2L,SEC24C,FUT11,CHCHD1,ZSWIM8,CAMK2G,PLAU,VCL,AP3M1,ADK,U5,KAT6B,DUSP29,DUSP13,SAMD8,VDAC2,COMTD1,ZNF503,LRMDA
11	38822080	38828014	5934	2	LRMDA
11	59145863	61421341	2275478	60	CRTAC1,R3HCC1L,LOXL4,PYROXD2,HPS1,HPSE2,U6,CNNM1,GOT1,NKX2-3,SLC25A28,ENTPD7,COX15,ABCC2,DNMBP,ERLIN1,CHUK,CWF19L1,BLOC1S2,PKD2L1,SCD,WNT8B,SEC31B,HIF1AN,PAX2
12	7190969	10781298	3590329	98	KNTC1,RSRC2,ZCCHC8,U2,CLIP1,DIABLO,B3GNT4,LRRC43,IL31,MLXIP,BCL7A,CFAP251,PSMD9,HPD,SETD1B,RHOF,TMEM120B,MORN3,ORAI1,U6,KDM2B,RNF34,ANAPC5,CAMKK2,P2RX4,P2RX7,IFT81,ATP2A2,ANAPC7,ARPC3,GPN3,FAM216A,VPS29,RAD9B,PPTC7,TCTN1,HVCN1,PPP1CC,CCDC63,MYL2,CUX2,PHETA1,SH2B3,ATXN2,BRAP,ALDH2,MAPKAPK5,SNORA62,TMEM116,ERP29,NAA25,TRAFD1,HECTD4,RPL6,PTPN11,RPH3A,OAS1,OAS3,OAS2,DTX1
12	56386354	57510683	1124329	32	KLHL14,CCDC178,ASXL3,NOL4
12	59758550	60166459	407909	17	FHOD3
12	61027046	64905276	3878230	109	U2,U6,PIK3C3
12	65890531	67681263	1790732	52	RIT2,SYT4,SETBP1
12	68129554	69177975	1048421	35	SLC14A1,SIGLEC15,EPG5,PSTPIP2,ATP5F1A,HAUS1,CD3H18ORF25,RNF165,LOXHD1,ST8SIA5,PIAS2
12	69514574	69591164	76590	2
12	86140251	87639893	1499642	34	DSEL,TMX3
12	87993002	90780017	2787015	84	DOK6,CD226,RTTN,SOCS6,CBLN2
12	90868745	90893354	24609	2
13	33552077	43025419	9473342	243	MLANA,KIAA2026,U4,IL33,TPD52L3,UHRF2,GLDC,KDM4C,5S_RRNA,DMAC1,PTPRD,U6,TYRP1,LURAP1L,MPDZ,NFIB,ZDHHC21,CER1,FREM1,TTC39B,SNAPC3,PSIP1,CCDC171
13	43986546	45499762	1513216	39	CNTLN,SH3GL2,ADAMTSL1
13	72766632	72829300	62668	4	PALM2AKAP2,CD4H9ORF152
14	14059743	15812630	1752887	51	RAP1GAP2,U6,U1,CLUH,PAFAH1B1,METTL16,MNT,SGSM2,TSR1,SRR,SMG6,HIC1,OVCA2,DPH1,RTN4RL1,RPA1,SMYD4,SERPINF1,SERPINF2,WDR81,TLCD2,PRPF8,RILP,SCARF1,SLC43A2,PITPNA,INPP5K,MYO1C,CRK,DOC2B,RPH3AL,CE1H17ORF97,RFLNB,VPS53
16	14561113	16599808	2038695	61	GALNT17,U6,SBDS,TMEM248,KCTD7,TPST1,CRCP,SUMF2,GUSB,VKORC1L1,NUPR2,CHCHD2,PHKG1,CCT6A,PSPH,NIPSNAP2,ZNF713,SEPTIN14
18	16188343	17844524	1656181	49	YTHDF3,U4,BHLHE22,CYP7B1
18	23078335	27364215	4285880	111	EYA1,MSC,TRPA1,KCNB2,TERF1,SBSPON,C8ORF89,RDH10,STAU2,U6,METAZOA_SRP,U4,ELOC,TMEM70,LY96,JPH1,GDAP1,PI15,CRISPLD1,HNF4G
18	50723658	62174069	11450411	306	AZIN1,ATP6V1C1,BAALC,FZD6,U4,CTHRC1,SLC25A32,DCAF13,RIMS2,DCSTAMP,DPYS,LRP12,ZFPM2,OXR1,ABRA,U6,ANGPT1,RSPO2,EIF3E,EMC2,TMEM74,TRHR,NUDCD1,ENY2,PKHD1L1,EBAG9,SYBU,KCNV1,CSMD3,TRPS1

## Sheet: (d)
Table S7. (d) Includes ROH5 shared by at least 30% of the genotyped OSH cats.
Chromosome	Start	End	ROH length	n snps	Gene name
1	28641056	31172727	2531671	72	DGKH,VWA8,RGCC,NAA16,MTRF1,KBTBD7,KBTBD6,WBP4,ELF1,SUGT1,CNMD,PCDH8,OLFM4
1	57270612	59897344	2626732	69	SLITRK1,SNORA62,SLITRK6
1	62211480	62479378	267898	8	U2
1	63576713	63733977	157264	6	GPC5
1	77622964	79142353	1519389	45	FAM155A,LIG4,ABHD13,TNFSF13B,MYO16
1	106514744	106514744	0	1
1	109580954	112623218	3042264	84	U2,U7,LYRM7,CDC42SE2,FNIP1,MEIKIN,ACSL6,CSF2,P4HA2,PDLIM4,IRF1,IL5,RAD50,IL13,IL4,KIF3A,CCNI2,SEPTIN8,SOWAHA,SHROOM1,GDF9,UQCRQ,LEAP2,AFF4,ZCCHC10,HSPA4,FSTL4
1	155375704	156395445	1019741	28	ADGRV1,U6,ARRDC3,U1
2	134239260	136454483	2215223	56	FOXP2,MDFIC,TFEC,TES
4	108463966	111478135	3014169	77	NDST4,UGT8
4	131220709	132786545	1565836	48	U4,CCSER1
4	133049340	133617792	568452	16	MMRN1
5	27658388	32467297	4808909	81	FOXQ1,EXOC2,IRF4,DUSP22,TRIM39,RPP21,GNL1,U6,PRR3,ABCF1,PPP1R10,MRPS18B,ATAT1,CB2H6ORF136,DHX16,PPP1R18,NRM,MDC1,TUBB,FLOT1,IER3,DDR1,GTF2H4,VARS2,SFTA2,CDSN,CCHCR1,PSORS1C2,TCF19,POU5F1
5	54942660	57478605	2535945	67	FAM83B,U6,HCRTR2,GFRAL,HMGCLL1,BMP5,COL21A1,DST,BEND6,ZNF451,U2,BAG2,PRIM2
5	74983915	76872499	1888584	53	BCKDHB,U2,U6,TENT5A,IBTK
6	46452229	48226726	1774497	49	ICE2,ANXA2,FOXB1,BNIP2,GTF2A2,GCNT3,FAM81A,MYO1E,U6,CCNB2,RNF111,U4,ADAM10,MINDY2,U2
6	125942554	129869325	3926771	109	NRXN3,DIO2,CEP128,TSHR,GTF2A1,STON2,SEL1L,U6
8	63517184	64032168	514984	14	SLC44A5,ACADM,RABGGTB,MSH4,ASB17,ST6GALNAC3
8	64260373	64617506	357133	12	ST6GALNAC3,U6
8	64974521	66588196	1613675	48	PIGK,AK5,ZZZ3,USP33,MIGA1,NEXN,U4,FUBP1,U6,DNAJB4,GIPC2,PTGFR,IFI44L,ADGRL4
8	86157271	88245767	2088496	57	CDC14A,GPR88,VCAM1,EXTL2,SLC30A7,DPH5,S1PR1,OLFM3
9	32714165	34928105	2213940	61	U1,GBE1
9	91235638	96278933	5043295	138	TBL1XR1,U6,NAALADL2,NLGN1,SPATA16,ECT2,NCEH1,TNFSF10,GHSR,FNDC3B
9	160405092	161159951	754859	20	TOPAZ1,TCAIM,ZNF445,ZNF197,ZNF35
10	1615603	4247081	2631478	76	DCUN1D5,DYNC2H1,PDGFD,DDI1,CASP12,CASP4,GRIA4,U6,MSANTD4,KBTBD3,AASDHPPT
10	71174235	73408116	2233881	61	TEAD1,RASSF10,ARNTL,BTBD10,PTH,FAR1,SPON1,RRAS2,COPB1,PSMA1,PDE3B,CYP2R1,CALCB,INSC
11	35596490	38512945	2916455	82	PLA2G12B,OIT3,P4HA1,ECD,NUDT13,FAM149B1,DNAJC9,MRPS16,CFAP70,U6,ANXA7,MSS51,PPP3CB,USP54,Y_RNA,MYOZ1,SYNPO2L,SEC24C,FUT11,CHCHD1,ZSWIM8,CAMK2G,PLAU,VCL,AP3M1,ADK,U5,KAT6B,DUSP29,DUSP13,SAMD8,VDAC2,COMTD1,ZNF503,LRMDA
11	59501275	61380451	1879176	50	HPS1,HPSE2,U6,CNNM1,GOT1,NKX2-3,SLC25A28,ENTPD7,COX15,ABCC2,DNMBP,ERLIN1,CHUK,CWF19L1,BLOC1S2,PKD2L1,SCD,WNT8B,SEC31B,HIF1AN
12	7764861	10714369	2949508	79	HPD,SETD1B,RHOF,TMEM120B,MORN3,ORAI1,U6,KDM2B,RNF34,ANAPC5,CAMKK2,P2RX4,P2RX7,IFT81,ATP2A2,ANAPC7,ARPC3,GPN3,FAM216A,VPS29,RAD9B,PPTC7,TCTN1,HVCN1,PPP1CC,CCDC63,MYL2,CUX2,PHETA1,SH2B3,ATXN2,BRAP,ALDH2,MAPKAPK5,SNORA62,TMEM116,ERP29,NAA25,TRAFD1,HECTD4,RPL6,PTPN11,RPH3A,OAS1,OAS3
12	66185151	66185151	0	1
12	66321198	66321198	0	1
12	67158870	67210126	51256	3
12	87993002	90137973	2144971	63	DOK6,CD226,RTTN,SOCS6
12	90260225	90723141	462916	14
13	33552077	41637021	8084944	205	MLANA,KIAA2026,U4,IL33,TPD52L3,UHRF2,GLDC,KDM4C,5S_RRNA,DMAC1,PTPRD,U6,TYRP1,LURAP1L,MPDZ,NFIB
14	14873785	15812630	938845	28	RTN4RL1,RPA1,SMYD4,SERPINF1,SERPINF2,WDR81,TLCD2,PRPF8,RILP,SCARF1,SLC43A2,PITPNA,INPP5K,MYO1C,CRK,DOC2B,RPH3AL,CE1H17ORF97,RFLNB,VPS53
16	14909443	16599808	1690365	53	U6,SBDS,TMEM248,KCTD7,TPST1,CRCP,SUMF2,GUSB,VKORC1L1,NUPR2,CHCHD2,PHKG1,CCT6A,PSPH,NIPSNAP2,ZNF713,SEPTIN14
18	16873924	17763922	889998	29	BHLHE22,CYP7B1
18	23381352	27364215	3982863	104	EYA1,MSC,TRPA1,KCNB2,TERF1,SBSPON,C8ORF89,RDH10,STAU2,U6,METAZOA_SRP,U4,ELOC,TMEM70,LY96,JPH1,GDAP1,PI15,CRISPLD1,HNF4G
18	51934614	52693237	758623	23	RIMS2,DCSTAMP,DPYS,LRP12
18	53020431	56573128	3552697	102	ZFPM2,OXR1,ABRA,U6,ANGPT1,RSPO2,EIF3E,EMC2,TMEM74,TRHR,NUDCD1,ENY2,PKHD1L1
18	56852468	62054870	5202402	136	SYBU,KCNV1,U6,CSMD3,TRPS1

## Sheet: (e)
Table S7. (e) Includes ROH5 shared by at least 50% of the genotyped OSH cats.
Chromosome	Start	End	ROH length	n snps	Gene name
1	59370482	59873909	503427	21
5	28439428	32467297	4027869	62	EXOC2,IRF4,DUSP22,TRIM39,RPP21,GNL1,U6,PRR3,ABCF1,PPP1R10,MRPS18B,ATAT1,CB2H6ORF136,DHX16,PPP1R18,NRM,MDC1,TUBB,FLOT1,IER3,DDR1,GTF2H4,VARS2,SFTA2,CDSN,CCHCR1,PSORS1C2,TCF19,POU5F1
5	56267439	56387701	120262	4	COL21A1,U6
6	127301057	129631108	2330051	64	CEP128,TSHR,GTF2A1,STON2,SEL1L,U6
8	87324934	87765564	440630	12	OLFM3
8	87855211	88230183	374972	10
10	71514316	72558824	1044508	31	ARNTL,BTBD10,PTH,FAR1,SPON1,RRAS2
11	36101598	38440466	2338868	67	MSS51,PPP3CB,USP54,Y_RNA,MYOZ1,SYNPO2L,SEC24C,FUT11,CHCHD1,ZSWIM8,CAMK2G,PLAU,VCL,AP3M1,ADK,U5,U6,KAT6B,DUSP29,DUSP13,SAMD8,VDAC2,COMTD1,ZNF503,LRMDA
12	8510136	10365228	1855092	48	ATP2A2,ANAPC7,ARPC3,GPN3,FAM216A,VPS29,RAD9B,PPTC7,TCTN1,HVCN1,PPP1CC,CCDC63,MYL2,CUX2,PHETA1,SH2B3,ATXN2,BRAP,ALDH2,MAPKAPK5,SNORA62,TMEM116,U6,ERP29,NAA25,TRAFD1,HECTD4,RPL6,PTPN11
12	88639126	89699455	1060329	31	DOK6,CD226,RTTN,SOCS6
18	23571131	24907342	1336211	43	EYA1,MSC,TRPA1,KCNB2,TERF1,SBSPON
18	60108871	60252159	143288	4	CSMD3

## Sheet: (f)
Table S7. (f) Includes ROH5 shared by at least 75% of the genotyped OSH cats.
Chromosome	Start	End	ROH length	n snps	Gene name
11	36101598	38368730	2267132	65	MSS51,PPP3CB,USP54,Y_RNA,MYOZ1,SYNPO2L,SEC24C,FUT11,CHCHD1,ZSWIM8,CAMK2G,PLAU,VCL,AP3M1,ADK,U5,U6,KAT6B,DUSP29,DUSP13,SAMD8,VDAC2,COMTD1,ZNF503,LRMDA
