# Supplementary material for: Tracking footprints of artificial and natural selection signatures in breeding and non-breeding cats
Source: Sci Rep. 2022 Oct 27;12:18061. doi: 10.1038/s41598-022-22155-7 (PMC9613910; doi:10.1038/s41598-022-22155-7)
Supplement: Supplementary file 1 — Supplementary Information. [file 41598_2022_22155_MOESM1_ESM.zip › Supplementary Table S8.xlsx]

## Sheet: (a)
Table S8. Genes located in ROH5 in SIAM. ROH5, a homozygous stretch contained at least 5 SNPs according to the average SNP distance on the array. Given are the considered cat chromosome, the start and the end of the region with runs of homozygosity (ROH) on that chromosome, the estimated ROH length, number of SNPs and all genes located in the ROH-regions. Genes having just an ENSFCAG-number are n…
chrom	start	end	ROH length	n snps	gene_name
1	10309109	14483733	4174624	108	HSPH1,B3GLCT,RXFP2,FRY,ZAR1L,BRCA2,N4BP2L1,PDS5B,KL,STARD13,RFC3,NBEA,MAB21L1
1	27341229	41735748	14394519	366	ENOX1,DNAJC15,EPSTI1,FAM216B,TNFSF11,AKAP11,DGKH,VWA8,RGCC,NAA16,MTRF1,KBTBD7,KBTBD6,WBP4,ELF1,SUGT1,CNMD,PCDH8,OLFM4,U6,PCDH17,DIAPH3,TDRD3,U3,PCDH20,U2
1	46450442	65847104	19396662	492	DACH1,MZT1,BORA,DIS3,PIBF1,KLF5,METAZOA_SRP,KLF12,TBC1D4,COMMD6,UCHL3,LMO7,U6,KCTD12,ACOD1,FBXL3,MYCBP2,SCEL,SLAIN1,EDNRB,POU4F1,OBI1,RBM26,Y_RNA,NDFIP2,U2,SPRY2,SLITRK1,SNORA62,SLITRK6,SLITRK5,GPC5,GPC6
1	77592631	79688459	2095828	56	FAM155A,LIG4,ABHD13,TNFSF13B,MYO16
1	105375369	106785723	1410354	52	U1,GRAMD2B,U6,ALDH7A1,PHAX,LMNB1,MARCHF3
1	107193672	121390901	14197229	390	PRRC1,CTXN3,CCDC192,SLC12A2,FBN2,U4,SLC27A6,ISOC1,ADAMTS19,U6,MINAR2,U2,U7,LYRM7,CDC42SE2,FNIP1,MEIKIN,ACSL6,CSF2,P4HA2,PDLIM4,IRF1,IL5,RAD50,IL13,IL4,KIF3A,CCNI2,SEPTIN8,SOWAHA,SHROOM1,GDF9,UQCRQ,LEAP2,AFF4,ZCCHC10,HSPA4,FSTL4,CA1H5ORF15,VDAC1,TCF7,SKP1,PPP2CA,CDKL3,UBE2B,CDKN2AIPNL,JADE2,SAR1B,SEC24A,CAMLG,DDX46,TXNDC15,CATSPER3,PITX1,MACROH2A1,TIFAB,NEUROG1,CXCL14,SLC25A48,IL9,LECT2,TGFBI,VAUL…
1	146427757	149375749	2947992	75	SERINC5,SPZ1,ZFYVE16,FAM151B,ANKRD34B,MSH3,RASGRF2,CKMT2,ZCCHC9,ACOT12,SSBP2,ATG10,U6,XRCC4,VCAN,HAPLN1
1	152562049	157299347	4737298	135	TMEM161B,MEF2C,CETN3,MBLAC2,LYSMD3,ADGRV1,U6,ARRDC3,U1
1	159480138	161267768	1787630	53	MCTP1,FAM81B,TTC37,ARSK,GPR150,U4,RFESD,SPATA9,ELL2,RHOBTB3,SNORA62,U6,PCSK1,CAST,ERAP1,LNPEP,LIX1,RIOK2
1	179838442	181076282	1237840	37	FBXW11,SMIM23,FGF18,NPM1,TLX3,RANBP17,GABRP,KCNIP1
1	214891875	220539145	5647270	153	ADAMTS12,TARS1,NPR3,U6,SUB1,ZFR,MTMR12,U3,PDZD2,CA1H5ORF22,DROSHA,CDH6,CDH9
1	220955373	223016837	2061464	54	CDH10
1	228356098	230058824	1702726	47	MYO10,RETREG1,ZNF622,MARCHF11,FBXL7,U2,ANKH
1	231716242	233633252	1917010	53	CTNND2
1	233907349	237157554	3250205	95	MARCHF6,CMBL,CCT5,ATPSCKMT,TAS2R1,METAZOA_SRP,SEMA5A,MTRR,FASTKD3,CA1H5ORF49,ADCY2,U4,TENT4A,SRD5A1
1	237768970	242082622	4313652	127	ICE1,ADAMTS16,IRX1,IRX2,IRX4,NDUFS6,LPCAT1,SLC6A3,CLPTM1L,TERT,SLC6A18,SLC6A19,SLC12A7,NKD2,TRIP13,BRD9,TPPP,CEP72,SLC9A3,EXOC3,AHRR,PDCD6,SDHA,CCDC127,LRRC14B,PLEKHG4B
2	23533208	25441428	1908220	48	WNT5A,ERC2,CCDC66,TASOR,ARHGEF3,IL17RD,HESX1,APPL1,ASB14,DNAH12
2	31175602	33180951	2005349	54	SNTN,C3ORF49,THOC7,ATXN7,PSMD6,PRICKLE2,ADAMTS9,MAGI1
2	39539990	46048475	6508485	166	SHQ1,GXYLT2,PPP4R2,PDZRN3,CNTN3,U6,CHL1,CNTN6,CNTN4,IL5RA,TRNT1,CRBN,LRRN1
2	51419779	59971860	8552081	225	GHRL,SEC13,U6,ATP2B2,SLC6A11,HRH1,ATG7,VGLL4,TAMM41,SYN2,TIMP4,PPARG,TSEN2,MKRN2OS,U4,RAF1,TMEM40,CAND2,RPL32,EFCAB12,MBD4,IFT122,RHO,H1-8,PLXND1,METAZOA_SRP,TMCC1,TRH,RBSN,MRPS25,NR2C2,FGD5,CA2H3ORF20,CCDC174,GRIP2,SLC6A6,U7,XPC,TMEM43,WNT7A,FBLN2,HDAC11,NUP210,IQSEC1,ACAD9,CFAP92,GP9,RAB43,CNBP,COPG1,HMCES,H1-10,RPN1,GATA2,DNAJB8,EEFSEC,RUVBL1,SEC61A1,KBTBD12,MGLL,ABTB1,TPRA1,MCM2,PLXNA1,TXNRD3…
2	67943300	69939537	1996237	58
2	78113885	95235557	17121672	460	NRCAM,LAMB4,LAMB1,DLD,SLC26A3,CBLL1,SLC26A4,DUS4L-BCAP29,COG5,GPR22,HBP1,PRKAR2B,PIK3CG,CCDC71L,NAMPT,U6,CDHR3,ATXN7L1,EFCAB10,RINT1,PUS7,SRPK2,KMT2E,U4,LHFPL3,ORC5,RELN,SLC26A5,PSMC2,DNAJC2,PMPCB,NAPEPLD,ARMC10,FBXL13,LRRC17,FAM185A,CCDC146,FGL2,GSAP,PTPN12,RSBN1L,TMEM60,PHTF2,MAGI2,U2,GNAI1,GNAT3,CD36,SEMA3C,HGF,CACNA2D1,PCLO,SEMA3E,SEMA3A,SEMA3D,GRM3,ELAPOR2,DMTF1,TMEM243,CROT,ABCB1,RUNDC3B,SL…
2	112674977	119289094	6614117	175	HDAC9,TWIST1,FERD3L,U6,POLR1F,TMEM196,MACC1,ITGB8,ABCB5,SP8,SP4,DNAH11,CDCA7L,RAPGEF5,IL6,TOMM7,FAM126A,KLHL7,GPNMB,MALSU1,IGF2BP3,TRA2A,CCDC126,FAM221A,STK31,NPY,MPP6,GSDME,OSBPL3,CA2H7ORF31,NPVF
2	119553112	119588331	35219	2
2	120998279	138451439	17453160	466	HIBADH,TAX1BP1,JAZF1,CREB5,TRIL,CPVL,CHN2,U3,WIPF3,SCRN1,PLEKHA8,MTURN,ZNRF2,U6,NOD1,GGCT,GARS1,CRHR2,MINDY4,GHRHR,ADCYAP1R1,NEUROD6,ITPRID1,PPP1R17,PDE1C,LSM5,AVL9,KBTBD2,FKBP9,NT5C3A,BBS9,BMPER,NPSR1,DPY19L2,TBX20,HERPUD2,SEPTIN7,EEPD1,KIAA0895,ANLN,AOAH,ELMO1,GPR141,THAP5,DNAJB9,IMMP2L,LRRN3,DOCK4,ZNF277,IFRD1,LSMEM1,TMEM168,BMT2,GPR85,SMIM30,PPP1R3A,U2,FOXP2,MDFIC,TFEC,TES,CAV2,CAV1,MET,CAPZA…
2	138637292	139588570	951278	25
2	149355417	155830929	6475512	176	PLXNA4,CHCHD3,EXOC4,U2,LRGUK,SLC35B4,AKR1B1,BPGM,CALD1,U6,AGBL3,TMEM140,CYREN,WDR91,STRA8,CNOT4,NUP205,STMP1,SLC13A4,FAM180A,MTPN,CHRM2,PTN,DGKI,CREB3L2,AKR1D1,TRIM24,SVOPL,Y_RNA,ATP6V0A4,TMEM213,ZC3HAV1L,TTC26,UBN2
2	169299626	171394662	2095036	57	RNF32,LMBR1,NOM1,MNX1,UBE3C,DNAJB6,PTPRN2,MIR153-2,NCAPG2,ESYT2,DYNC2I1,VIPR2
3	1142444	3571261	2428817	64	BIRC7,YTHDF1,BHLHE23,SLC17A9,GID8,DIDO1,TCFL5,COL9A3,MRGBP,NTSR1,SLCO4A1,GATA5,RBBP8NL,CABLES2,RPS21,LAMA5,OSBPL2,HRH3,MTG2,SS18L1,PSMA7,LSM14B,TAF4,CDH4,TETY1
3	23766076	26931945	3165869	81	RBM39,ROMO1,NFS1,CPNE1,SPAG4,ERGIC3,C20ORF173,CEP250,GDF5,UQCC1,U4,FAM83C,EIF6,MMP24,PROCR,EDEM2,TRPC4AP,MYH7B,GSS,ACSS2,GGT7,NCOA6,TP53INP2,PIGU,MAP1LC3A,DYNLRB1,ITCH,U6,AHCY,ASIP,RALY,EIF2S2,CHMP4B,ZNF341,U2,E2F1,NECAB3,ACTL10,CA3H20ORF144,CBFA2T2,SNTA1,CDK5RAP1,BPIFB1,BPIFA1,BPIFA3,BPIFA2,BPIFB4,BPIFB3,BPIFB6,BPIFB2,SUN5,EFCAB8,MAPRE1,DNMT3B,NOL4L,ASXL1,KIF3B,POFUT1,PLAGL2,TM9SF4
3	82485156	84515955	2030799	57	COMMD1,B3GNT2,U6,TMEM17,EHBP1,OTX1,WDPCP,MDH1,UGP2,VPS54,PELI1
3	114488637	116859155	2370518	63	FAM98A,RASGRP3,LTBP1,U2,TTC27,BIRC6,YIPF4
4	28220814	30271126	2050312	54	RBPMS,GTF2E2,SMIM18,GSR,UBXN8,PPP2CB,TEX15,U6,PURG,WRN,NRG1
4	44732696	46658465	1925769	52	IDO2,IDO1,ADAM18,ADAM2,ADAM32,ADAM9,TM2D2,HTRA4,PLEKHA2,TACC1,FGFR1,LETM2,NSD3,PLPP5,DDHD2,U2,BAG4
4	47164438	56464491	9300053	253	U6,KCNU1,UNC5D,DUSP26,RNF122,STMN4,TRIM35,PTK2B,U2,CHRNA2,EPHX2,CLU,SCARA3,CCDC25,ESCO2,PBK,SCARA5,NUGGC,ELP3,PNOC,ZNF395,FBXO16,FZD3,EXTL3,INTS9,HMBOX1,KIF13B,MSRA,PRSS51,PRSS55,CB1H8ORF74,PINX1,XKR6,MTMR9,FAM167A,BLK,GATA4,NEIL2,FDFT1,CTSB,DEFB136,SNORA72,DEFB134,ADAM29,GLRA3,HPGD,CEP44,FBXO8
4	77308374	86675483	9367109	241	FBXW7,GATB,FAM160A1,SH3D19,RPS3A,SNORD73,LRBA,MAB21L2,DCLK2,IQCM,U2,NR3C2,ARHGAP10,PRMT9,TMEM184C,EDNRA,TTC29,POU4F2,SLC10A7,REELD1,LSM6,ZNF827,C4ORF51,MMAA,SMAD1,OTUD4,ABCE1,ANAPC10,HHIP,FREM3,U6,SMARCA5,GAB1,USP38,INPP4B
4	103218143	106343833	3125690	85	SPATA5,NUDT6,U6,IL21,ADAD1,KIAA1109,TRPC3,BBS7,CCNA2,EXOSC9,ANXA5,QRFPR,TNIP3,NDNF,PRDM5
4	106648186	114676968	8028782	212	PDE5A,FABP2,C4ORF3,USP53,U7,MYOZ2,SYNPO2,SEC24D,METTL14,PRSS12,NDST3,NDST4,UGT8,ARSJ,CAMK2D,U4,LARP7,NEUROG2,ALPK1,AP1AR,FAM241A
4	121997613	128010951	6013338	151	SLC39A8,BANK1,PPP3CA,EMCN,DDIT4L,DNAJB14,DAPP1,CB1H4ORF54,U2,MTTP,TRMT10A,CB1H4ORF17,ADH4,ADH5,METAP1,EIF4E,U4,TSPAN5,RAP1GDS1,U6,STPG2,PDHA2,UNC5C
4	131220709	136515360	5294651	154	U4,CCSER1,MMRN1,U2,GPRIN3,FAM13A,NAP1L5,U6,HERC5,HERC6,PPM1K,ABCG2,PKD2,SPP1,MEPE,IBSP,DMP1,DSPP,SPARCL1,NUDT9,HSD17B11,KLHL8,AFF1,SLC10A6,PTPN13
4	138695556	141241909	2546353	59	GPAT3,U2,U6,ABRAXAS1,HELQ,MRPS18C,HPSE,COQ2,PLAC8B,COPS4,LIN54,THAP9,SEC31A,SCD5,TMEM150C,ENOPH1,HNRNPDL,RASGEF1B
4	149249773	154004733	4754960	125	ADAMTS3,NPFFR2,GC,SLC4A4,DCK,MOB1B,GRSF1,RUFY3,UTP3,JCHAIN,ENAM,AMBN,AMTN,CABS1,CSN3,FDCSP,ODAM,U2,U6,CSN2,CSN1S1,SULT1B1,UGT2A2,YTHDC1,TMPRSS11E,TMPRSS11F,TMPRSS11A,TMPRSS11D,GNRHR,UBA6,STAP1,CENPC
5	3618228	5359617	1741389	50	FELCATV1R15,FELCATV1R14,FELCATV1R16,ZNF322,ABT1,BTN1A1,BTN2A2,H1-3,H2AC7,H2BC5,H1-4,H2AC6,H1-6,HFE,H1-2,H2BC3,H1-1,TRIM38,SLC17A2,SLC17A3,SLC17A1,SLC17A4,H2BC1,H2AC1,SCGN,CARMIL1,CMAH,RIPOR2,ARMH2,GMNN,CB2H6ORF62,ACOT13
5	15475031	19018890	3543859	92	RANBP9,NOL7,SIRT5,GFOD1,TBC1D7,PHACTR1,EDN1,HIVEP1,ADTRP,TMEM170B,NEDD9,SMIM13,ELOVL2,SYCP2L,GCM2,MAK,PAK1IP1,CB2H6ORF52,GCNT2,TFAP2A
5	20536283	35072462	14536179	389	SLC35B3,TXNDC5,BMP6,RIOK1,U6,SNRNP48,DSP,CAGE1,SSR1,RREB1,LY86,F13A1,U1,NRN1,FARS2,U2,LYRM4,SNORA70,PPP1R3G,RPP40,CDYL,ECI2,FAM217A,PRPF4B,FAM50B,PXDC1,SLC22A23,BPHL,RIPK1,NQO2,SERPINB6,SERPINB9,SERPINB1,WRNIP1,MYLK4,GMDS,FOXC1,FOXF2,FOXQ1,EXOC2,IRF4,DUSP22,TRIM39,RPP21,GNL1,PRR3,ABCF1,PPP1R10,MRPS18B,ATAT1,CB2H6ORF136,DHX16,PPP1R18,NRM,MDC1,TUBB,FLOT1,IER3,DDR1,GTF2H4,VARS2,SFTA2,CDSN,CCHCR1,PSO…
5	38634807	41071552	2436745	63	RNF8,CMTR1,CCDC167,MDGA1,ZFAND3,BTBD9,GLO1,DNAH8,GLP1R,SAYSD1,KCNK5,KCNK17,KCNK16,KIF6,DAAM2
5	52341520	54575178	2233658	61	PKHD1,IL17A,IL17F,MCM3,PAQR8,EFHC1,TRAM2,TMEM14A,U6,GSTA4,CILK1,FBXO9,GCM1,ELOVL5,GCLC,KLHL31,LRRC1,MLIP
5	54804386	84037468	29233082	736	FAM83B,U6,HCRTR2,GFRAL,HMGCLL1,BMP5,COL21A1,DST,BEND6,ZNF451,U2,BAG2,PRIM2,METAZOA_SRP,KHDRBS2,LGSN,PTP4A1,PHF3,ADGRB3,LMBRD1,COL19A1,COL9A1,U3,FAM135A,SDHAF4,SMAP1,B3GAT2,OGFRL1,RIMS1,KCNQ5,DPPA5,OOEP,DDX43,CGAS,MTO1,EEF1A1,SLC17A5,CD109,COL12A1,COX7A2,TMEM30A,FILIP1,SENP6,MYO6,IMPG1,HTR1B,MEI4,IRAK1BP1,PHIP,HMGN3,LCA5,SH3BGRL2,ELOVL4,TTK,BCKDHB,TENT5A,IBTK,UBE3D,DOP1A,PGM3,RWDD2A,ME1,PRSS35,SNA…
5	132237296	143580744	11343448	294	PHACTR2,LTV1,ZC2HC1B,PLAGL1,U6,SF3B5,STX11,UTRN,SNORA70,EPM2A,FBXO30,SHPRH,GRM1,ADGB,STXBP5,SAMD5,SASH1,UST,TAB2,ZC3H12D,PPIL4,GINM1,KATNA1,LATS1,NUP43,PCMT1,LRP11,PPP1R14C,U2,IYD,PLEKHG1,MTHFD1L,AKAP12,ZBTB2,RMND1,ARMT1,CCDC170,ESR1,SYNE1,U4,MYCT1,VIP,FBXO5,MTRF1L,RGS17,OPRM1,IPCEF1,CNKSR3,SCAF8,TIAM2,TFB1M,CLDN20,NOX3
6	7185901	11620960	4435059	119	DET1,MRPS11,MRPL46,NTRK3,AGBL1,U2,U4,KLHL25,AKAP13,SV2B,SLCO3A1,ST8SIA2
6	46244811	50030581	3785770	98	RORA,ICE2,ANXA2,FOXB1,BNIP2,GTF2A2,GCNT3,FAM81A,MYO1E,U6,CCNB2,RNF111,U4,ADAM10,MINDY2,U2,LIPC,ALDH1A2,AQP9,POLR2M,CGNL1,TCF12,ZNF280D
6	92236011	101631216	9395205	246	LRFN5,U2,U6,CB3H14ORF28,KLHL28,TOGARAM1,PRPF39,FKBP3,FANCM,MIS18BP1,RPL10L,MDGA2,SNORD42,METAZOA_SRP,LRR1,RPL36AL,MGAT2,DNAAF2,POLE2,U1,KLHDC1,KLHDC2,NEMF,VCPKMT,SOS2,L2HGDH,CDKL1,MAP4K5,ATL1,SNORA62,SAV1,NIN,ABHD12B,PYGL,TRIM9,TMX1,SNORA70,FRMD6,GNG2
6	119884248	132496270	12612022	327	RGS6,DPF3,ZFYVE1,RBM25,PSEN1,PAPLN,NUMB,HEATR4,RIOX1,DNAL1,PNMA1,MIDEAS,ZNF410,FAM161B,COQ6,BBOF1,ALDH6A1,LIN52,VSX2,ABCD4,VRTN,SYNDIG1L,NPC2,ISCA2,LTBP2,AREL1,FCF1,YLPM1,PROX2,DLST,RPS6KL1,PGF,EIF2B2,MLH3,ACYP1,ZC2HC1C,NEK9,TMED10,FOS,JDP2,BATF,FLVCR2,ERG28,TTLL5,TGFB3,GPATCH2L,ESRRB,VASH1,ANGEL1,LRRC74A,IRF2BPL,CIPC,ZDHHC22,TMEM63C,POMT2,GSTZ1,TMED8,NOXRED1,VIPAS39,AHSA1,ISM2,U6,SPTLC2,ALKBH1,S…
6	133136930	134426757	1289827	29	GALC,KCNK10,SPATA7,PTPN21
6	135028176	136366373	1338197	39	FOXN3,U6,EFCAB11,TDP1,KCNK13,NRDE2,TTC7B
6	145253189	148484263	3231074	82	DLK1,SNORD114-5,PPP2R5C,U7,DYNC1H1,HSP90AA1,WDR20,MOK,ZNF839,CINP,TECPR2,ANKRD9,RCOR1,U4,TRAF3,CDC42BPB,LBHD2,EXOC3L4,TNFAIP2,U6,EIF5,MARK3,U2,CKB,TRMT61A,BAG5,COA8,XRCC3,ZFYVE21,PPP1R13B,TDRD9,RD3L,ASPG,KIF26A
7	13599485	21177924	7578439	197	FAM107B,CDNF,HSPA14,SUV39H2,DCLRE1C,MEIG1,ACBD7,RPP38,NMT2,FAM171A1,U6,ITGA8,MINDY3,PTER,C1QL3,RSU1,CUBN,TRDMT1,VIM,ST8SIA6,HACD1,STAM,TMEM236,MRC1,SLC39A12,CACNB2,NSUN6,U2,ARL5B,U3,MALRD1,PLXDC2,NEBL,SKIDA1,MLLT10,DNAJC1,COMMD3,BMI1,SPAG6
7	23498281	26760209	3261928	84	GPR158,U6,MYO3A,GAD2,APBB1IP,PDSS1,ABI1,ACBD5,MASTL,YME1L1,RAB18,MKX,ODAD2,MPP7,WAC,BAMBI
7	43325611	43747679	422068	15	RIMKLB,A2ML1,M6PR,PHC1,KLRG1
7	47594818	51846600	4251782	119	ETV6,BCL2L14,LRP6,MANSC1,BORCS5,DUSP16,CREBL2,GPR19,CDKN1B,APOLD1,DDX47,GPRC5A,GPRC5D,HEBP1,FAM234B,GSG1,EMP1,GRIN2B,ATF7IP,U2,PLBD1,GUCY2C,H2AJ,SMCO3,ART4,ERP27,ARHGDIB,RERG,PTPRO,EPS8,STRAP,DERA
7	57596600	59337511	1740911	52	ABCC9,CMAS,ST8SIA1,C2CD5,ETNK1,SNORA72,SOX5
7	72336856	80458839	8121983	217	ADAMTS20,PUS7L,IRAK4,TWF1,TMEM117,NELL2,DBX2,ANO6,ARID2,SCAF11,SLC38A1,SLC38A2,SLC38A4,AMIGO2,PCED1B,RPAP3,ENDOU,RAPGEF3,SLC48A1,HDAC7,VDR,TMEM106C,COL2A1,SENP1,PFKM,ASB8,CCDC184,ZNF641,C12ORF54,OR8S1,LALBA,KANSL2,ADCY6,TEX49,CACNB3,DDX23,RND1,CCDC65,FKBP11,ARF3,WNT10B,DDN,PRKAG1,KMT2D,RHEBL1,DHH,LMBR1L,TUBA1A,U6,TUBA1C,PRPH,TROAP,C1QL4,DNAJC22,KCNH3,MCRS1,FAM186B,PRPF40B,FMNL3,TMBIM6,NCKAP5L,BCD…
7	87208350	90398098	3189748	86	U6,SLC16A7,TAFA2,SNORA62,USP15,MON2
7	90668363	92879752	2211389	56	PPM1H,AVPR1A,RXYLT1,SRGAP1,U2,C12ORF66,CB4H12ORF56,XPOT,TBK1,RASSF3,U6,GNS,TBC1D30,WIF1,LEMD3,MSRB3
7	96039607	109492590	13452983	347	U1,CPSF6,LYZ,YEATS4,FRS2,CCT2,LRRC10,BEST3,MYRFL,U2,CNOT2,KCNMB4,PTPRB,PTPRR,TSPAN8,U6,LGR5,ZFC3H1,TMEM19,RAB21,TBC1D15,TPH2,TRHDE,KCNC2,CAPS2,GLIPR1L2,KRR1,PHLDA1,NAP1L1,OSBPL8,ZDHHC17,CSRP2,E2F7,NAV3,SYT1,PAWR,PPP1R12A,OTOGL,PTPRQ,MYF6,MYF5,LIN7A,ACSS3,PPFIA2,CCDC59,METTL25,TMTC2,U12
7	109582983	114828901	5245918	132	SLC6A15,U1,TSPAN19,LRRIQ1,U6,ALX1,RASSF9,NTS,MGAT4C,U2,CB4H12ORF50,CB4H12ORF29,CEP290,TMTC3,KITLG,DUSP6,POC1B,ATP2B1
8	3496711	8928106	5431395	140	NPHP4,KCNAB2,CHD5,RPL22,RNF207,ICMT,HES3,GPR153,ACOT7,HES2,ESPN,TNFRSF25,PLEKHG5,NOL9,TAS1R1,ZBTB48,KLHL21,PHF13,THAP3,DNAJC11,CAMTA1,U6,VAMP3,UTS2,TNFRSF9,PARK7,ERRFI1,SLC45A1,RERE,ENO1,CA6,SLC2A5,GPR157,H6PD,SPSB1,U2,SLC25A33,TMEM201,PIK3CD,CLSTN1,LZIC,NMNAT1,RBP7,UBE4B,KIF1B,PGD,DFFA,PEX14,CASZ1,TARDBP,MASP2,SRM,EXOSC10,MTOR,ANGPTL7,UBIAD1,DISP3,FBXO2,FBXO44,FBXO6,MAD2L2,DRAXIN,SNORA73,MTHFR,C…
8	40373975	42416335	2042360	53	DMRTA2,FAF1,CDKN2C,RNF11,TTC39A,EPS15,U6,OSBPL9,NRDC,TXNDC12,BTF3L4,ZFYVE9
8	43001265	47533433	4532168	115	ECHDC2,SCP2,U2,PODN,SLC1A7,CPT2,CZIB,MAGOH,LRP8,DMRTB1,GLIS1,NDC1,YIPF1,DIO1,LRRC42,LDLRAD1,TCEANC2,CDCP2,MRPL37,SSBP3,ACOT11,FAM151A,TTC4,PARS2,TTC22,LEXM,DHCR24,TMEM61,BSND,USP24,PRKAA2,FYB2,C8A,C8B,DAB1
8	51561457	53962136	2400679	65	DOCK7,ANGPTL3,ATG4C,FOXD3,ALG6,ITGB3BP,EFCAB7,ROR1,UBE2U,CACHD1,RAVER2,JAK1
8	56071984	70818468	14746484	379	IL12RB2,SERBP1,GADD45A,GNG12,WLS,RPE65,DEPDC1,LRRC7,LRRC40,SRSF11,U6,ANKRD13C,CTH,PTGER3,ZRANB2,NEGR1,LRRIQ3,FPGT,LRRC53,ERICH3,CRYZ,TYW3,U2,LHX8,SLC44A5,ACADM,RABGGTB,MSH4,ASB17,ST6GALNAC3,ST6GALNAC5,PIGK,AK5,ZZZ3,USP33,MIGA1,NEXN,U4,FUBP1,DNAJB4,GIPC2,PTGFR,IFI44L,ADGRL4,U12,ADGRL2
8	71270018	93405885	22135867	582	SAMD13,DNASE2B,RPF1,SPATA1,CTBS,SSX2IP,U6,LPAR3,MCOLN2,MCOLN3,DNAI3,SYDE2,CC1H1ORF52,BCL10,DDAH1,CCN1,ZNHIT6,COL24A1,ODF2L,CLCA2,CLCA1,CLCA4,SH3GLB1,SELENOF,HS2ST1,LMO4,PKN2,GTF2B,KYAT3,GBP1,LRRC8B,LRRC8C,LRRC8D,U3,ZNF326,BARHL2,ZNF644,HFM1,CDC7,TGFBR3,BRDT,EPHX4,BTBD8,CC1H1ORF146,GLMN,RPAP2,U2,GFI1,EVI5,TCEB2,SNORD21,SNORA66,DIPK1A,SNORD58,MTF2,TMED5,CCDC18,DR1,FNBP1L,BCAR3,DNTTIP2,GCLM,ABCA4,AR…
8	112889402	115591383	2701981	70	HS6ST1,UGGT1,U6,SAP130,SNORA62,AMMECR1L,POLR2D,WDR33,SFT2D3,LIMS2,GPR17,MYO7B,IWS1,ERCC3,CYP27C1,BIN1
8	138005153	149886130	11880977	312	ZEB2,U6,ACVR2A,ORC4,MBD5,EPC2,KIF5C,LYPD6B,MMADHC,RND3,RBM43,NMI,TNFAIP6,RIF1,ARL5A,CACNB4,STAM2,FMNL2,PRPF40A,ARL6IP6,RPRM,GALNT13,KCNJ3,NR4A2,GPD2,GALNT5,ERMN,CYTIP,ACVR1C
8	155380864	159784141	4403277	116	FIGN,U6,GRB14,COBLL1,SLC38A11,SCN3A,SCN2A,CSRNP3,GALNT3,TTC21B,SCN1A,SCN9A,SCN7A,XIRP2,B3GALT1,STK39
8	191790927	194479149	2688222	72	PARD3B,SNORA62,NRP2,INO80D,NDUFS1,EEF1B2,GPR1,ZDBF2,ADAM23,DYTN,MDH1B,FASTKD2,CPO,KLF7,CREB1,METTL21A,CCNYL1,FZD5,PLEKHM3
8	197928116	201118885	3190769	93	ERBB4,IKZF2,SPAG16,VWC2L,BARD1,ABCA12,ATIC,FN1
8	204154274	207948309	3794035	99	NHEJ1,SLC23A3,RETREG2,ZFAND2B,ABCB6,ATG9A,ANKZF1,GLB1L,STK16,TUBA4A,TUBA4B,DNAJB2,PTPRN,DNPEP,DES,SPEG,SPEGNB,GMPPA,ASIC4,CHPF,TMEM198,OBSL1,INHA,STK11IP,SLC4A3,EPHA4,U6,PAX3,SGPP2,FARSB,MOGAT1,ACSL3,KCNE4
9	6247943	8905834	2657891	72	SH3BGR,LCA5L,GET1,BRWD1,PSMG1,ETS2,ERG,KCNJ15,U6,KCNJ6,DYRK1A,U2,VPS26C,RIPPLY3,HLCS,SIM2
9	9932410	11192970	1260560	37	METAZOA_SRP,RUNX1,CLIC6,RCAN1,KCNE1,KCNE2,U6
9	11429777	17875103	6445326	171	ITSN1,CRYZL1,DONSON,GART,DNAJC28,TMEM50B,IFNGR2,SNORA72,IFNAR1,IL10RB,IFNAR2,OLIG1,U6,OLIG2,CC2H21ORF62,PAXBP1,SYNJ1,EVA1C,URB1,MIS18A,HUNK,SCAF4,TIAM1,KRTAP11-1,KRTAP7-1,KRTAP8-1,KRTAP15-1,KRTAP27-1,KRTAP26-1,KRTAP25-1,KRTAP24-1,CLDN8,CLDN17,GRIK1,BACH1,MAP3K7CL,CCT8,USP16,RWDD2B,LTN1,N6AMT1,U4,U3
9	29026608	44669588	15642980	400	SAMSN1,HSPA13,RBM11,LIPI,ROBO2,ROBO1,U6,U1,GBE1,CADM2,VGLL3,CHMP2B,POU1F1,HTR1F,CGGBP1,ZNF654,CC2H3ORF38,CSNKA2IP,EPHA3,Y_RNA,PROS1,ARL13B,STX19,NSUN3
9	59018145	62643595	3625450	98	CD200,BTLA,ATG3,SLC35A5,CCDC80,GTPBP8,NEPRO,BOC,CFAP44,SPICE1,SIDT1,USF3,NAA50,ATP6V1A,GRAMD1C,U2,ZDHHC23,CCDC191,QTRT2,DRD3,TIGIT,ZBTB20,SNORA62,GAP43,LSAMP
9	74500055	75218374	718319	18	HES1,OPA1,ATP13A4
9	82445504	84442745	1997241	66	RTP4,MASP1,RTP1,ST6GAL1,ADIPOQ,RFC4,EIF4A2,SNORA63,KNG1,HRG,FETUB,AHSG,DNAJB11,TBCCD1,CRYGS,DGKG,ETV5,U6,TRA2B,IGF2BP2,SENP2,LIPH,TMEM41A,MAP3K13,EHHADH
9	84761169	109119886	24358717	610	VPS8,MAGEF1,EPHB3,CHRD,THPO,POLR2H,CLCN2,FAM131A,EIF4G1,PSMD2,ALG3,EEF1AKMT4,VWA5B2,ABCF3,AP2M1,DVL3,EIF2B5,U4,HTR3E,U6,ABCC5,MAP6D1,YEATS2,KLHL24,U2,KLHL6,SNORA63,MCF2L2,B3GNT5,LAMP3,MCCC1,DCUN1D1,ATP11B,FXR1,CCDC39,TTC14,PEX5L,USP13,NDUFB5,MRPL47,ACTL6A,GNB4,MFN1,ZNF639,KCNMB3,PIK3CA,ZMAT3,KCNMB2,TBL1XR1,NAALADL2,NLGN1,SPATA16,ECT2,NCEH1,TNFSF10,GHSR,FNDC3B,TMEM212,PLD1,TNIK,SLC2A2,EIF5A2,RPL22…
9	113772162	122091001	8318839	209	P2RY1,MBNL1,SUCNR1,AADACL2,IGSF10,MED12L,P2RY13,GPR87,P2RY14,GPR171,U1,CLRN1,MINDY4B,SIAH2,ERICH6,SELENOT,EIF2A,SERP1,TSC22D2,PFN2,RNF13,ANKUB1,COMMD2,WWTR1,TM4SF4,TM4SF1,TM4SF18,CP,HPS3,GYG1,CPA3,CPB1,AGTR1,U6,ZIC1,ZIC4,U3,PLSCR5,PLSCR4,PLOD2,DIPK2A
9	125738795	127883452	2144657	58	CLSTN2,NMNAT3,RBP1,RBP2,COPB2,MRPS22,FOXL2,U6,PIK3CB,FAIM,CEP70,ESYT3,Y_RNA,MRAS,NME9,ARMC8,DBR1,A4GNT,DZIP1L,CLDN18,SOX14
9	130342007	136296004	5953997	166	EPHB1,KY,CEP63,ANAPC13,AMOTL2,RYK,SLCO2A1,RAB6B,SRPRB,TOPBP1,TF,CDV3,BFSP2,TMEM108,U6,UBA5,ACAD11,ACKR4,DNAJC13,ACP3,CPNE4,MRPL3,NUDT16,NEK11,ASTE1,ATP2C1,PIK3R4,COL6A6,COL6A5,CAPN7,SH3BP5,METTL6,EAF1,COLQ,HACL1,BTD,ANKRD28,GALNT15,DPH3,OXNAD1,RFTN1,PLCL2
9	154100867	156152573	2051706	59	WDR48,SCN11A,SCN10A,SCN5A,EXOG,ACVR2B,XYLB,SLC22A14,SLC22A13,OXSR1,MYD88,ACAA1,DLEC1,PLCD1,VILL,CTDSPL,ITGA9,GOLGA4,LRRFIP2,MLH1,EPM2AIP1,TRANK1
9	157627136	161159951	3532815	97	U4,PDCD6IP,CNOT10,U6,TRIM71,CCR4,GLB1,CRTAP,SUSD5,FBXL2,UBP1,CLASP2,SNRK,ANO10,ABHD5,TOPAZ1,TCAIM,ZNF445,ZNF197,ZNF35
10	1615603	4379312	2763709	77	DCUN1D5,DYNC2H1,PDGFD,DDI1,CASP12,CASP4,GRIA4,U6,MSANTD4,KBTBD3,AASDHPPT
10	6776211	13173701	6397490	170	ATM,POGLUT3,EXPH5,DDX10,CD1H11ORF87,ZC3H12C,RDX,FDX1,ARHGAP20,CD1H11ORF53,COLCA2,POU2AF1,BTG4,HOATZ,LAYN,SIK2,PPP2R1B,U6,CD1H11ORF1,CRYAB,CD1H11ORF52,DIXDC1,DLAT,PIH1D2,NKAPD1,TIMM8B,IL18,TEX12,BCO2,NCAM1,TTC12,ANKK1,DRD2,ZW10,CLDN25,USP28,HTR3B,HTR3A,ZBTB16,CD1H11ORF71,REXO2,CADM1
10	20939840	23284808	2344968	58	OR6T1,OR10G6,U2,VWA5A,OR8G5,OR8B4,OR8B8,OR8B12,PANX3,TBRG1,SIAE,SPA17,NRGN,ESAM,MSANTD2,ROBO3,ROBO4,HEPACAM,CCDC15,SLC37A2,TMEM218,PKNOX2,FEZ1,STT3A,CHEK1,PATE2,PATE3,HYLS1,PUS3,DDX25,VSIG10L2,CDON,RPUSD4,FAM118B
10	23876166	25361416	1485250	49	KIRREL3,U5,U6
10	43383665	51729455	8345790	237	SNORA72,CHORDC1,NAALAD2,U6,FOLH1,NOX4,TYR,GRM5,U2,CTSC,RAB38,TMEM135,FZD4,ME3,CCDC81,HIKESHI,EED,PICALM,CCDC83,SYTL2,CCDC89,CREBZF,TMEM126B,DLG2,CCDC90B,ANKRD42,PCF11,RAB30,DDIAS,PRCP,FAM181B
10	57539870	58194856	654986	16	LRRC32,EMSY,GVQW3,THAP12,WNT11,UVRAG
10	58496516	60537014	2040498	50	MOGAT2,MAP6,SERPINH1,GDPD5,KLHL35,SNORD15,ARRB1,SLCO2B1,OR2AT4,NEU3,SPCS2,XRRA1,RNF169,CHRDL2,POLD3,U6,LIPT2,KCNE3,PGM2L1,P4HA3,PPME1,C2CD3,UCP2,PAAF1,COA4,MRPL48,RAB6A,PLEKHB1,FAM168A,RELT,ARHGEF17
10	69587623	74225968	4638345	137	GALNT18,U6,USP47,DKK3,MICAL2,PARVA,TEAD1,RASSF10,ARNTL,BTBD10,PTH,FAR1,SPON1,RRAS2,COPB1,PSMA1,PDE3B,CYP2R1,CALCB,INSC,SOX6
10	91749508	96099758	4350250	113	LDLRAD3,COMMD9,PRR5L,TRAF6,RAG1,RAG2,CD1H11ORF74,U6,LRRC4C
10	99775675	108121796	8346121	209	CHST1,SLC35C1,CRY2,MAPK8IP1,CD1H11ORF94,PEX16,LARGE2,PHF21A,CREB3L1,DGKZ,MDK,CHRM4,AMBRA1,U6,HARBI1,ATG13,ARHGAP1,ZNF408,CKAP5,LRP4,CD1H11ORF49,ARFGAP2,PACSIN3,DDB2,ACP2,NR1H3,U2,MADD,MYBPC3,SPI1,SLC39A13,PSMC3,RAPSN,CELF1,KBTBD4,NDUFS3,FAM180B,C1QTNF4,MTCH2,AGBL2,FNBP4,NUP160,PTPRJ,OR4B1,OR4X2,OR4X1,OR4S1,OR4A15,OR4C16,OR4S2,OR4C11,OR4C12,OR5I1,OR5F1,OR5AS1,OR8I2,OR8J2,OR5J2,OR8K5,OR8K1,OR8U1,OR…
11	21827057	27644367	5817310	156	IPMK,CISD1,UBE2D1,TFAM,BICC1,PHYHIPL,FAM13C,SLC16A9,CCDC6,U6,ANK3,CDK1,RHOBTB1,U2,TMEM26,CABCOCO1,ARID5B,RTKN2,ZNF365,ADO,EGR2,NRBF2,JMJD1C,REEP3,METAZOA_SRP
11	34125567	41240420	7114853	184	SLC29A3,CDH23,U2,C10ORF105,VSIR,PSAP,U6,CHST3,ASCC1,SPOCK2,ANAPC16,DDIT4,DNAJB12,MICU1,MCU,PLA2G12B,OIT3,P4HA1,ECD,NUDT13,FAM149B1,DNAJC9,MRPS16,CFAP70,ANXA7,MSS51,PPP3CB,USP54,Y_RNA,MYOZ1,SYNPO2L,SEC24C,FUT11,CHCHD1,ZSWIM8,CAMK2G,PLAU,VCL,AP3M1,ADK,U5,KAT6B,DUSP29,DUSP13,SAMD8,VDAC2,COMTD1,ZNF503,LRMDA,KCNMA1,DLG5,POLR3A,RPS24,ZMIZ1
11	58499693	62335702	3836009	98	FRAT1,FRAT2,RRP12,PGAM1,EXOSC1,ZDHHC16,MMS19,UBTD1,ANKRD2,HOGA1,MORN4,PI4K2A,AVPI1,MARVELD1,ZFYVE27,SFRP5,CRTAC1,R3HCC1L,LOXL4,PYROXD2,HPS1,HPSE2,U6,CNNM1,GOT1,NKX2-3,SLC25A28,ENTPD7,COX15,ABCC2,DNMBP,ERLIN1,CHUK,CWF19L1,BLOC1S2,PKD2L1,SCD,WNT8B,SEC31B,HIF1AN,PAX2,SLF2,SEMA4G,TWNK,LZTS2,PDZD7,SFXN3,KAZALD1,TLX1,LBX1,BTRC,POLL,DPCD,FBXW4,FGF8
11	62934266	63640158	705892	22	SUFU,TRIM8,ARL3,WBP1L,CYP17A1,AS3MT,CNNM2,NT5C2,U2,INA,PCGF6
11	69869621	72160045	2290424	58	DUSP5,SMC3,RBM20,PDCD4,SHOC2,ADRA2A,GPAM,TECTB,ACSL5,ZDHHC6,VTI1A,TCF7L2
11	72806031	75157130	2351099	65	PLEKHS1,DCLRE1A,NHLRC2,ADRB1,CCDC186,TDRD1,VWA2,AFAP1L2,ABLIM1,FAM160B1,TRUB1,ATRNL1,GFRA1
12	7190969	10874304	3683335	100	KNTC1,RSRC2,ZCCHC8,U2,CLIP1,DIABLO,B3GNT4,LRRC43,IL31,MLXIP,BCL7A,CFAP251,PSMD9,HPD,SETD1B,RHOF,TMEM120B,MORN3,ORAI1,U6,KDM2B,RNF34,ANAPC5,CAMKK2,P2RX4,P2RX7,IFT81,ATP2A2,ANAPC7,ARPC3,GPN3,FAM216A,VPS29,RAD9B,PPTC7,TCTN1,HVCN1,PPP1CC,CCDC63,MYL2,CUX2,PHETA1,SH2B3,ATXN2,BRAP,ALDH2,MAPKAPK5,SNORA62,TMEM116,ERP29,NAA25,TRAFD1,HECTD4,RPL6,PTPN11,RPH3A,OAS1,OAS3,OAS2,DTX1,RASAL1,CFAP73,DDX54,TPCN1,IQCD
12	11195393	18144227	6948834	182	RBM19,TBX5,TBX3,MED13L,SPRING1,U6,RNFT2,HRK,FBXW8,TESC,FBXO21,NOS1,KSR2,RFC5,WSB2,VSIG10,TAOK3,SUDS3,SRRM4,HSPB8,CCDC60,TMEM233,PRKAB1,CIT,BICDL1,GCN1,RPLP0,PXN,U4,SIRT4,PLA2G1B,MSI1,TRIAP1,SRSF9,DYNLL1,COQ5,RNF10,POP5,CABP1,MLEC,UNC119B,ACADS,SPPL3,HNF1A,CD3H12ORF43,OASL,WSCD2,CMKLR1,FICD,SART3,TMEM119,CORO1C,SSH1,DAO
12	41030358	70338450	29308092	805	AKAIN1,DLGAP1,TGIF1,MYOM1,LPIN2,EMILIN2,SMCHD1,NDC80,METTL4,SNORA62,ADCYAP1,U6,YES1,ENOSF1,TYMS,CLUL1,CETN1,COLEC12,THOC1,USP14,ROCK1,GREB1L,ESCO1,SNRPD1,ABHD3,MIB1,GATA6,RBBP8,CABLES1,TMEM241,RIOK3,RMC1,NPC1,ANKRD29,LAMA3,TTC39C,CABYR,OSBPL1A,IMPACT,HRH4,ZNF521,SS18,PSMA8,TAF4B,KCTD1,AQP4,CHST9,CDH2,U2,DSC1,DSG1,DSG4,DSG2,TTR,B4GALT6,TRAPPC8,RNF125,RNF138,MEP1B,GAREM1,KLHL14,CCDC178,ASXL3,NOL4,D…
12	83684938	92880553	9195615	251	SERPINB2,SERPINB10,SERPINB8,CDH7,CDH19,DSEL,TMX3,CCDC102B,DOK6,CD226,RTTN,SOCS6,CBLN2,NETO1,U2,FBXO15,TIMM21,CYB5A,CD3H18ORF63,DIPK1C,CNDP2,CNDP1,ZNF407,U4
13	10768044	13059239	2291195	59	DOCK8,PGM5,TMEM252,PIP5K1B,FXN,TJP2,FAM189A2,APBA1,PTAR1,C9ORF135,MAMDC2,SMC5,KLF9,TRPM3
13	20127834	24097797	3969963	103	METAZOA_SRP,TLE4,U6,TLE1,U1,RASEF
13	24541992	27396932	2854940	70	FRMD3,UBQLN1,IDNK,GKAP1,KIF27,CD4H9ORF64,HNRNPK,U6,RMI1,SLC28A3,NTRK2,AGTPBP1,NAA35,GOLM1,ISCA1,TUT7
13	33552077	44845798	11293721	291	MLANA,KIAA2026,U4,IL33,TPD52L3,UHRF2,GLDC,KDM4C,5S_RRNA,DMAC1,PTPRD,U6,TYRP1,LURAP1L,MPDZ,NFIB,ZDHHC21,CER1,FREM1,TTC39B,SNAPC3,PSIP1,CCDC171,BNC2,CNTLN,SH3GL2
13	62796127	68772657	5976530	163	GABBR2,ANKS6,GALNT12,COL15A1,TGFBR1,ALG2,SEC61B,NR4A3,STX17,ERP44,INVS,U6,TEX10,MSANTD3-TMEFF1,CAVIN4,PLPPR1,BAAT,ALDOB,ZNF189,PGAP4,RNF20,GRIN3A,CYLC2,SMC2,OR13F1,OR13C8,NIPSNAP3A,ABCA1,SLC44A1
13	81553074	82098118	545044	19	CDK5RAP2,MEGF9,FBXW2,B3GALT9,PSMD5,PHF19,TRAF1
13	82643626	85005207	2361581	62	GGTA1,DAB2IP,TTLL11,NDUFA8,MORN5,LHX6,RBM18,PTGS1,OR1J4,OR1Q1,OR1L1,OR5C1,OR1K1,PDCL,RC3H2,ZBTB6,ZBTB26,RABGAP1,U6,CRB2,DENND1A
13	86626449	89712251	3085802	81	PBX3,MVB12B,LMX1B,U6,ZBTB43,ZBTB34,RALGPS1,ANGPTL2,GARNL3,SLC2A8,ZNF79,RPL12,LRSAM1,NIBAN2,STXBP1,CFAP157,PTRH1,TTC16,TOR2A,SH2D3C,CDK9,FPGS,ENG,AK1,ST6GALNAC6,ST6GALNAC4,PIP5KL1,DPM2,FAM102A,NAIF1,SLC25A25,PTGES2,C9ORF16,CIZ1,DNM1,SWI5,TRUB2,COQ4,SLC27A4,URM1,U3,CERCAM,ODF2,GLE1,SPTAN1,DYNC2I2,PKN3,ZDHHC12,ZER1,TBC1D13,ENDOG,SPOUT1,KYAT1,LRRC8A,PHYHD1,DOLK,NUP188,SH3GLB2,MIGA2,DOLPP1,CRAT,PTPA,I…
14	4726378	7409023	2682645	74	MYH13,MYH4,MYH3,SCO1,ADPRM,TMEM220,TMEM238L,PIRT,SHISA6,ZNF18,MAP2K4,MYOCD,ARHGAP44,ELAC2,U4
14	7565300	10546736	2981436	78	HS3ST3A1,COX10,HS3ST3B1,PMP22,TEKT3,TVP23B,TRIM16,ZNF624,LRRC75A,TRPV2,PIGL,NCOR1,TTC19,ZSWIM7,SPECC1,U6,AKAP10,ULK2,ALDH3A1,SLC47A2
14	11582101	12384108	802007	24	TOM1L2,RAI1,SREBF1,PEMT,RASD1,MED9,NT5M,COPS3,FLCN,PLD6,MPRIP
14	13677761	17770066	4092305	115	OR1R1P,OR3A1,OR3A2,OR1G1,OR1D5,RAP1GAP2,U6,U1,CLUH,PAFAH1B1,METTL16,MNT,SGSM2,TSR1,SRR,SMG6,HIC1,OVCA2,DPH1,RTN4RL1,RPA1,SMYD4,SERPINF1,SERPINF2,WDR81,TLCD2,PRPF8,RILP,SCARF1,SLC43A2,PITPNA,INPP5K,MYO1C,CRK,DOC2B,RPH3AL,CE1H17ORF97,RFLNB,VPS53,TLCD3A,GEMIN4,GLOD4,MRM3,NXN,TIMM22,ABR,BHLHA9,TRARG1,GOSR1,CPD,TMIGD1,BLMH,SLC6A4,NSRP1,EFCAB5,SSH2,CORO6,ANKRD13B,GIT1,TP53I13,ABHD15,TAOK1,NUFIP2,CRYBA1…
14	54386235	56875250	2489015	64	SOX9,SLC39A11,U6,SSTR2,COG1,FAM104A,CE1H17ORF80,CPSF4L,CDC42EP4,SDK2,TTYH2,KIF19,BTBD17,GPR142,GPRC5C,CD300C,CD300H,RAB37,CD300LF,SLC9A3R1,NAT9,TMEM104
15	21310329	23866218	2555889	67	TSHZ3,ZNF536,URI1,U2,CCNE1,C19ORF12,PLEKHF1,POP4,VSTM2B,UQCRFS1
15	35752283	44308447	8556164	237	AMFR,NUDT21,OGFOD1,MT4,NUP93,SLC12A3,HERPUD1,NLRC5,CPNE2,PSME3IP1,RSPRY1,CCL22,CX3CL1,CCL17,CIAPIN1,COQ9,POLR2C,DOK4,CCDC102A,ADGRG5,ADGRG1,ADGRG3,DRC7,KATNB1,KIFC3,TEPP,ZNF319,USB1,MMP15,CFAP20,CSNK2A2,CCDC113,PRSS54,U6,GINS3,NDRG4,SETD6,CNOT1,SLC38A7,GOT2,CDH8,CDH11,CDH5
15	46331867	53264400	6932533	180	CDH1,TANGO6,HAS3,CHTF8,UTP4,SNTB2,PDF,NIP7,TERF2,NFAT5,NQO1,NOB1,WWP2,PSMD7,ZFHX3,PMFBP1,DHX38,U2,HP,DHODH,IST1,ZNF821,ATXN1L,AP1G1,PHLPP2,TAT,CHST4,TLE7,CALB2,CMTR2,HYDIN,VAC14,MTSS2,IL34,SF3B3,COG4,FCSK,U6,ST3GAL2,DDX19B,AARS1,EXOSC6,PDPR,GLG1,RFWD3,FA2H,WDR59,ZNRF1,LDHD,ZFP1,BCAR1,CFDP1,TMEM231,GABARAPL2,ADAT1,KARS1,TERF2IP,CNTNAP4
15	59831845	63977151	4145306	104	USP10,CRISPLD2,U6,ZDHHC7,KIAA0513,CIBAR2,GSE1,GINS2,C16ORF74,EMC8,COX4I1,IRF8,FOXF1,MTHFSD,FOXC2,FOXL1,FBXO31,ZCCHC14,JPH3,KLHDC4,SLC7A5,CA5A,BANP,ZNF469,ZFPM1,ZC3H18,CYBA,MVD,SNAI3,CTU2,RNF166,CDT1,APRT,PABPN1L,CBFA2T3,ACSF3,CDH15,SLC22A31,ANKRD11,SPG7,CPNE7,DPEP1,CHMP1A,CDK10,SPATA2L,VPS9D1,ZNF276,FANCA,SPIRE2,TCF25,MC1R,TUBB3,DEF8,DBNDD1,GAS8
16	4433385	6271908	1838523	54	FSCN1,RNF216,RBAK,ZNF12,ZNF316,ZNF853,CE3H7ORF26,ZDHHC4,GRID2IP,KDELR2,DAGLB,RAC1,FAM220A,CYTH3,USP42,EIF2AK1,ANKRD61,AIMP2,PMS2,OCM,LMTK2,TECPR1,BRI3,BAIAP2L1,NPTX2,TMEM130,TRRAP
16	12542644	14362512	1819868	60	U6,AUTS2,GALNT17
16	14561113	16599808	2038695	61	GALNT17,U6,SBDS,TMEM248,KCTD7,TPST1,CRCP,SUMF2,GUSB,VKORC1L1,NUPR2,CHCHD2,PHKG1,CCT6A,PSPH,NIPSNAP2,ZNF713,SEPTIN14
16	32829303	34778569	1949266	51	ERCC4,CPPED1,SNX29,U6,GSPT1,TNFRSF17
16	39233480	41627509	2394029	66	RBFOX1,CE3H16ORF89,NAGPA,SEC14L5,PPL,UBN1,GLYR1,U6,ROGDI,SMIM22,SEPTIN12,ZNF500,CE3H16ORF71,ANKS3,MGRN1,UBALD1,C16ORF96,CDIP1,HMOX2,NMRAL1,DNAJA3,VASN,PAM16,GLIS2,TFAP4,SRL,ADCY9,U1,CREBBP,TRAP1,DNASE1,SLX4
17	25645408	27726069	2080661	57	EDEM3,METAZOA_SRP,C1ORF21,TSEN15,COLGALT2,RGL1,U6,APOBEC4,NCF2,SMG7,NMNAT2,LAMC2,LAMC1,SHCBP1L,DHX9,NPL,RGS16,RNASEL
17	57652114	57832679	180565	5
18	15462904	21323916	5861012	161	NKAIN3,GGH,YTHDF3,U4,BHLHE22,CYP7B1,ARMC1,MTFR1,PDE7A,DNAJC5B,TRIM55,CRH,RRS1,ADHFE1,VXN,MYBL1,VCPIP1,U6,SGK3,MCMDC2,TCF24,PPP1R42,COPS5,CSPP1,ARFGEF1,CPA6,PREX2,CF2H8ORF34
18	21508451	32101403	10592952	272	U7,SULF1,SLCO5A1,PRDM14,NCOA2,TRAM1,LACTB2,XKR9,EYA1,MSC,TRPA1,KCNB2,TERF1,SBSPON,C8ORF89,RDH10,STAU2,U6,METAZOA_SRP,U4,ELOC,TMEM70,LY96,JPH1,GDAP1,PI15,CRISPLD1,HNF4G,ZFHX4,PEX2,PKIA,ZC2HC1A,IL7,STMN2,HEY1,MRPS28,TPD52,ZBTB10,ZNF704,PAG1,FABP5,FABP9
18	50457215	63965285	13508070	358	ODF1,KLF10,AZIN1,ATP6V1C1,BAALC,FZD6,U4,CTHRC1,SLC25A32,DCAF13,RIMS2,DCSTAMP,DPYS,LRP12,ZFPM2,OXR1,ABRA,U6,ANGPT1,RSPO2,EIF3E,EMC2,TMEM74,TRHR,NUDCD1,ENY2,PKHD1L1,EBAG9,SYBU,KCNV1,CSMD3,TRPS1,EIF3H,UTP23,RAD21,SLC30A8,MED30
18	69544091	71130196	1586105	45	RNF139,TATDN1,NDUFB9,MTSS1,ZNF572,SQLE,WASHC5,NSMCE2,TRIB1,U6

## Sheet: (b)
Table S8. (b) Includes ROH5 shared by at least 20% of the genotyped SIAM cats.
Chromosome	Start	End	ROH length	n snps	Gene name
1	11031185	13722240	2691055	74	RXFP2,FRY,ZAR1L,BRCA2,N4BP2L1,PDS5B,KL,STARD13,RFC3
1	27593385	31172727	3579342	97	DNAJC15,EPSTI1,FAM216B,TNFSF11,AKAP11,DGKH,VWA8,RGCC,NAA16,MTRF1,KBTBD7,KBTBD6,WBP4,ELF1,SUGT1,CNMD,PCDH8,OLFM4
1	31332878	31388748	55870	3
1	34786277	41631068	6844791	172	DIAPH3,TDRD3,U3,PCDH20,U6,U2
1	47853055	60590822	12737767	332	KLF5,METAZOA_SRP,KLF12,TBC1D4,COMMD6,UCHL3,LMO7,U6,KCTD12,ACOD1,FBXL3,MYCBP2,SCEL,SLAIN1,EDNRB,POU4F1,OBI1,RBM26,Y_RNA,NDFIP2,U2,SPRY2,SLITRK1,SNORA62,SLITRK6,SLITRK5
1	61344658	65134334	3789676	98	U6,U2,U4,GPC5
1	77592631	79647066	2054435	55	FAM155A,LIG4,ABHD13,TNFSF13B,MYO16
1	107628084	114455604	6827520	196	CCDC192,SLC12A2,FBN2,U4,SLC27A6,ISOC1,ADAMTS19,U6,MINAR2,U2,U7,LYRM7,CDC42SE2,FNIP1,MEIKIN,ACSL6,CSF2,P4HA2,PDLIM4,IRF1,IL5,RAD50,IL13,IL4,KIF3A,CCNI2,SEPTIN8,SOWAHA,SHROOM1,GDF9,UQCRQ,LEAP2,AFF4,ZCCHC10,HSPA4,FSTL4,CA1H5ORF15,VDAC1,TCF7,SKP1,PPP2CA,CDKL3,UBE2B,CDKN2AIPNL,JADE2,SAR1B,SEC24A,CAMLG,DDX46,TXNDC15,CATSPER3,PITX1,MACROH2A1,TIFAB,NEUROG1
1	114902676	119447713	4545037	120	SMAD5,SMIM32,TRPC7,U6,SPOCK1,KLHL3,MYOT,PKD2L2,FAM13B,WNT8A,NME5,BRD8,KIF20A,CDC23,GFRA3,CDC25C,FAM53C,KDM3B,REEP2,EGR1,ETF1,HSPA9,SNORD63,CTNNA1,LRRTM2,SIL1,SNORA74,PAIP2,SLC23A1,MZB1,PROB1,SPATA24,DNAJC18,SMIM33,STING1,UBE2D2,CXXC5,PSD2,NRG2,IGIP,CYSTM1,PFDN1,HBEGF,SLC4A9,SRA1,APBB3,SLC35A4,CD14,TMCO6,NDUFA2,IK,WDR55,HARS1,HARS2,ZMAT2,VAULT,PCDHAC2,PCDHB1,PCDHB3,PCDHB4,PCDHB5,PCDHB6,PCDHB7,PCDH…
1	153344046	157299347	3955301	112	MEF2C,CETN3,MBLAC2,LYSMD3,ADGRV1,U6,ARRDC3,U1
1	235423992	235925901	501909	17
1	238390210	240804534	2414324	71	IRX1,IRX2
2	42895264	45395806	2500542	70	CNTN6,CNTN4,IL5RA,TRNT1,CRBN
2	58263047	59971860	1708813	48	MGLL,ABTB1,TPRA1,MCM2,PLXNA1,TXNRD3,CHST13,UROC1,ZXDC,CFAP100,KLF15,U6
2	68000352	69921574	1921222	55
2	78565994	81039966	2473972	67	LAMB1,DLD,SLC26A3,CBLL1,SLC26A4,DUS4L-BCAP29,COG5,GPR22,HBP1,PRKAR2B,PIK3CG,CCDC71L,NAMPT,U6,CDHR3,ATXN7L1,EFCAB10,RINT1,PUS7,SRPK2
2	82047768	90537039	8489271	215	ORC5,RELN,SLC26A5,PSMC2,DNAJC2,PMPCB,NAPEPLD,ARMC10,FBXL13,LRRC17,FAM185A,CCDC146,FGL2,GSAP,PTPN12,RSBN1L,U6,TMEM60,PHTF2,MAGI2,U2,GNAI1,GNAT3,CD36,SEMA3C,HGF,CACNA2D1,PCLO,SEMA3E,SEMA3A
2	91136058	94628516	3492458	97	GRM3,ELAPOR2,DMTF1,TMEM243,CROT,ABCB1,RUNDC3B,SLC25A40,DBF4,ADAM22,SRI,STEAP4,ZNF804B,TEX47
2	121046776	122336097	1289321	44	TAX1BP1,JAZF1,CREB5,TRIL,CPVL
2	122417091	123319433	902342	24	CPVL,CHN2,U3,WIPF3,SCRN1,PLEKHA8,MTURN
2	123734242	127764677	4030435	107	CRHR2,MINDY4,GHRHR,ADCYAP1R1,NEUROD6,ITPRID1,PPP1R17,PDE1C,LSM5,AVL9,KBTBD2,FKBP9,NT5C3A,BBS9,BMPER,NPSR1,U6,DPY19L2,TBX20
2	131055154	133197242	2142088	58	IMMP2L,LRRN3,U6,DOCK4,ZNF277,IFRD1,LSMEM1
2	133361694	134048860	687166	17	BMT2,GPR85,SMIM30,U6
2	134239260	138240871	4001611	107	FOXP2,MDFIC,TFEC,TES,CAV2,CAV1,MET,CAPZA2,ST7,WNT2,ASZ1,CFTR,CTTNBP2,U6,LSM8
2	150642201	155403593	4761392	138	CHCHD3,EXOC4,U2,LRGUK,SLC35B4,AKR1B1,BPGM,CALD1,U6,AGBL3,TMEM140,CYREN,WDR91,STRA8,CNOT4,NUP205,STMP1,SLC13A4,FAM180A,MTPN,CHRM2,PTN,DGKI,CREB3L2,AKR1D1,TRIM24,SVOPL,Y_RNA,ATP6V0A4
2	169299626	171394662	2095036	57	RNF32,LMBR1,NOM1,MNX1,UBE3C,DNAJB6,PTPRN2,MIR153-2,NCAPG2,ESYT2,DYNC2I1,VIPR2
3	1414043	2917475	1503432	42	DIDO1,TCFL5,COL9A3,MRGBP,NTSR1,SLCO4A1,GATA5,RBBP8NL,CABLES2,RPS21,LAMA5,OSBPL2,HRH3,MTG2,SS18L1,PSMA7,LSM14B,TAF4,CDH4
4	51401543	51485404	83861	4	SCARA5
4	51681198	52598907	917709	31	PNOC,ZNF395,FBXO16,FZD3,EXTL3,INTS9,HMBOX1
4	52894832	53817922	923090	27	MSRA,PRSS51,PRSS55,CB1H8ORF74
4	54452805	56384098	1931293	53	MTMR9,FAM167A,BLK,GATA4,NEIL2,FDFT1,CTSB,DEFB136,SNORA72,DEFB134,U1,ADAM29,GLRA3,HPGD,CEP44
4	77521617	80047899	2526282	64	GATB,FAM160A1,SH3D19,RPS3A,SNORD73,LRBA,MAB21L2,DCLK2,IQCM
4	82077407	84822533	2745126	80	U2,TTC29,POU4F2,SLC10A7,REELD1,LSM6,ZNF827,C4ORF51,MMAA,SMAD1,OTUD4,ABCE1,ANAPC10,HHIP
4	108108709	112391786	4283077	116	NDST4,UGT8,ARSJ,CAMK2D,U4
4	124069359	128010951	3941592	108	DNAJB14,DAPP1,CB1H4ORF54,U2,MTTP,TRMT10A,CB1H4ORF17,ADH4,ADH5,METAP1,EIF4E,U4,TSPAN5,RAP1GDS1,U6,STPG2,PDHA2,UNC5C
4	131416142	134352484	2936342	86	U4,CCSER1,MMRN1,U2,GPRIN3,FAM13A
4	134917564	134978789	61225	3	ABCG2
5	17110906	17285060	174154	6
5	22412505	24671628	2259123	62	F13A1,U1,NRN1,FARS2,U2,LYRM4,SNORA70,PPP1R3G,RPP40,CDYL
5	25546815	35072462	9525647	254	SLC22A23,U6,BPHL,RIPK1,NQO2,SERPINB6,SERPINB9,SERPINB1,WRNIP1,MYLK4,GMDS,FOXC1,FOXF2,FOXQ1,EXOC2,IRF4,DUSP22,TRIM39,RPP21,GNL1,PRR3,ABCF1,PPP1R10,MRPS18B,ATAT1,CB2H6ORF136,DHX16,PPP1R18,NRM,MDC1,TUBB,FLOT1,IER3,DDR1,GTF2H4,VARS2,SFTA2,CDSN,CCHCR1,PSORS1C2,TCF19,POU5F1,MCCD1,DDX39B,SNORD83,ATP6V1G2,NFKBIL1,LTA,TNF,LTB,AIF1,PRRC2A,BAG6,APOM,CB2H6ORF47,GPANK1,CSNK2B,LY6G5B,LY6G5C,ABHD16A,LY6G6E,LY6G…
5	55759566	56099270	339704	9	BMP5
5	70411411	77290007	6878596	192	COL12A1,COX7A2,TMEM30A,FILIP1,SENP6,U6,MYO6,IMPG1,HTR1B,MEI4,IRAK1BP1,PHIP,HMGN3,LCA5,SH3BGRL2,ELOVL4,TTK,BCKDHB,U2,TENT5A,IBTK,UBE3D
5	81728200	84037468	2309268	62	SPACA1,RNGTT,PNRC1,SRSF12,PM20D2,GABRR1,GABRR2,SNORD116,UBE2J1,RRAGD,Y_RNA,ANKRD6,LYRM2,MDN1,CASP8AP2,GJA10,BACH2,MAP3K7
6	8604751	8838195	233444	5	AGBL1
6	9865009	11620960	1755951	51	AKAP13,SV2B,SLCO3A1,ST8SIA2
6	46244811	49325394	3080583	85	RORA,ICE2,ANXA2,FOXB1,BNIP2,GTF2A2,GCNT3,FAM81A,MYO1E,U6,CCNB2,RNF111,U4,ADAM10,MINDY2,U2,LIPC,ALDH1A2,AQP9,POLR2M,CGNL1
6	92391583	94548420	2156837	59	LRFN5,U2
6	124281532	125373020	1091488	27	TMEM63C,POMT2,GSTZ1,TMED8,NOXRED1,VIPAS39,AHSA1,ISM2,U6,SPTLC2,ALKBH1,SLIRP,SNW1,ADCK1,NRXN3
6	125942554	129869325	3926771	109	NRXN3,DIO2,CEP128,TSHR,GTF2A1,STON2,SEL1L,U6
6	145987797	148098262	2110465	59	PPP2R5C,U7,DYNC1H1,HSP90AA1,WDR20,MOK,ZNF839,CINP,TECPR2,ANKRD9,RCOR1,U4,TRAF3,CDC42BPB,LBHD2,EXOC3L4,TNFAIP2,U6,EIF5,MARK3,U2,CKB,TRMT61A,BAG5,COA8,XRCC3,ZFYVE21,PPP1R13B,TDRD9,RD3L
7	15292481	18746398	3453917	94	PTER,C1QL3,RSU1,CUBN,TRDMT1,VIM,ST8SIA6,HACD1,STAM,TMEM236,MRC1,SLC39A12,CACNB2,NSUN6,U2,ARL5B,U3,MALRD1,U6,PLXDC2
7	24567678	26760209	2192531	55	APBB1IP,PDSS1,U6,ABI1,ACBD5,MASTL,YME1L1,RAB18,MKX,ODAD2,MPP7,WAC,BAMBI
7	47594818	50093116	2498298	75	ETV6,BCL2L14,LRP6,MANSC1,BORCS5,DUSP16,CREBL2,GPR19,CDKN1B,APOLD1,DDX47,GPRC5A,GPRC5D,HEBP1,FAM234B,GSG1,EMP1,GRIN2B
7	72384118	76711677	4327559	113	ADAMTS20,PUS7L,IRAK4,TWF1,TMEM117,NELL2,DBX2,ANO6,ARID2,SCAF11,SLC38A1,SLC38A2,SLC38A4,AMIGO2,PCED1B,RPAP3,ENDOU,RAPGEF3,SLC48A1,HDAC7
7	96039607	102364945	6325338	168	U1,CPSF6,LYZ,YEATS4,FRS2,CCT2,LRRC10,BEST3,MYRFL,U2,CNOT2,KCNMB4,PTPRB,PTPRR,TSPAN8,U6,LGR5,ZFC3H1,TMEM19,RAB21,TBC1D15,TPH2,TRHDE,KCNC2,CAPS2,GLIPR1L2,KRR1,PHLDA1,NAP1L1,OSBPL8
7	104851116	107840235	2989119	78	SYT1,PAWR,PPP1R12A,OTOGL,PTPRQ,U6,MYF6,MYF5,LIN7A,ACSS3,PPFIA2,CCDC59,METTL25,TMTC2
8	5557293	6554189	996896	29	ERRFI1,SLC45A1,RERE,ENO1,CA6,SLC2A5,GPR157,H6PD,SPSB1,U2
8	6736456	7180913	444457	14	TMEM201,PIK3CD,CLSTN1,LZIC,NMNAT1,RBP7,UBE4B
8	44934079	45271533	337454	11	USP24
8	59822733	61470296	1647563	45	NEGR1
8	61896996	69581073	7684077	210	LRRIQ3,FPGT,U6,LRRC53,ERICH3,CRYZ,TYW3,U2,LHX8,SLC44A5,ACADM,RABGGTB,MSH4,ASB17,ST6GALNAC3,ST6GALNAC5,PIGK,AK5,ZZZ3,USP33,MIGA1,NEXN,U4,FUBP1,DNAJB4,GIPC2,PTGFR,IFI44L,ADGRL4,U12,ADGRL2
8	72485736	92319793	19834057	520	CCN1,ZNHIT6,COL24A1,ODF2L,CLCA2,CLCA1,CLCA4,SH3GLB1,SELENOF,HS2ST1,LMO4,U6,PKN2,GTF2B,KYAT3,GBP1,LRRC8B,LRRC8C,LRRC8D,U3,ZNF326,BARHL2,ZNF644,HFM1,CDC7,TGFBR3,BRDT,EPHX4,BTBD8,CC1H1ORF146,GLMN,RPAP2,U2,GFI1,EVI5,TCEB2,SNORD21,SNORA66,DIPK1A,SNORD58,MTF2,TMED5,CCDC18,DR1,FNBP1L,BCAR3,DNTTIP2,GCLM,ABCA4,ARHGAP29,ABCD3,SLC44A3,CNN3,ALG14,TLCD4,RWDD3,PTBP2,DPYD,SNX7,PLPPR5,PLPPR4,PALMD,FRRS1,AGL,SLC3…
8	141746799	148654432	6907633	181	MBD5,EPC2,KIF5C,LYPD6B,MMADHC,RND3,U6,RBM43,NMI,TNFAIP6,RIF1,ARL5A,CACNB4,STAM2,FMNL2,PRPF40A,ARL6IP6,RPRM,GALNT13,KCNJ3
8	156029043	159033388	3004345	80	GRB14,COBLL1,SLC38A11,SCN3A,SCN2A,CSRNP3,GALNT3,U6,TTC21B,SCN1A,SCN9A,SCN7A,XIRP2
8	191900437	193623401	1722964	45	PARD3B,SNORA62,NRP2,INO80D,NDUFS1,EEF1B2,GPR1,ZDBF2,ADAM23,DYTN,MDH1B,FASTKD2,CPO,KLF7
8	198452988	198545858	92870	4
8	199409088	199590557	181469	8	SPAG16
9	16183669	17672660	1488991	48	LTN1,N6AMT1,U6,U4,U3
9	30872487	42465476	11592989	314	ROBO2,ROBO1,U6,U1,GBE1,CADM2,VGLL3,CHMP2B,POU1F1,HTR1F,CGGBP1,ZNF654,CC2H3ORF38,CSNKA2IP,EPHA3,Y_RNA
9	43835456	43835456	0	1
9	59763555	61718411	1954856	51	BOC,CFAP44,SPICE1,SIDT1,USF3,NAA50,ATP6V1A,GRAMD1C,U2,ZDHHC23,CCDC191,QTRT2,DRD3,TIGIT,ZBTB20,SNORA62
9	86482828	87237532	754704	20	DCUN1D1,ATP11B
9	88400322	97354535	8954213	227	FXR1,U6,CCDC39,TTC14,U2,PEX5L,USP13,U4,NDUFB5,MRPL47,ACTL6A,GNB4,MFN1,ZNF639,KCNMB3,PIK3CA,ZMAT3,KCNMB2,TBL1XR1,NAALADL2,NLGN1,SPATA16,ECT2,NCEH1,TNFSF10,GHSR,FNDC3B,TMEM212,PLD1,TNIK
9	97547144	106279988	8732844	227	U6,SLC7A14,CLDN11,SKIL,PRKCI,PHC3,GPR160,SEC62,SAMD7,LRRC31,LRRIQ4,LRRC34,MYNN,ACTRT3,MECOM,GOLIM4,U2,SERPINI1,PDCD10,WDR49,SERPINI2,ZBBX,BCHE,SLITRK3,SI,U3,U4,OTOL1,SPTSSB,NMD3,SNORA72,PPM1L
9	115492573	117518995	2026422	51	MED12L,U1,CLRN1,MINDY4B,SIAH2,ERICH6,SELENOT,EIF2A,SERP1,TSC22D2,PFN2,RNF13,ANKUB1,COMMD2,WWTR1,TM4SF4,TM4SF1,TM4SF18,CP,HPS3,GYG1
9	130558551	135865494	5306943	146	KY,CEP63,ANAPC13,AMOTL2,RYK,SLCO2A1,RAB6B,SRPRB,TOPBP1,TF,CDV3,BFSP2,TMEM108,U6,UBA5,ACAD11,ACKR4,DNAJC13,ACP3,CPNE4,MRPL3,NUDT16,NEK11,ASTE1,ATP2C1,PIK3R4,COL6A6,COL6A5,CAPN7,SH3BP5,METTL6,EAF1,COLQ,HACL1,BTD,ANKRD28,GALNT15,DPH3,OXNAD1,RFTN1
9	157650858	161159951	3509093	96	U4,PDCD6IP,CNOT10,U6,TRIM71,CCR4,GLB1,CRTAP,SUSD5,FBXL2,UBP1,CLASP2,SNRK,ANO10,ABHD5,TOPAZ1,TCAIM,ZNF445,ZNF197,ZNF35
10	2128279	4247081	2118802	59	PDGFD,DDI1,CASP12,CASP4,GRIA4,U6,MSANTD4,KBTBD3,AASDHPPT
10	6776211	11608925	4832714	135	ATM,POGLUT3,EXPH5,DDX10,CD1H11ORF87,ZC3H12C,RDX,FDX1,ARHGAP20,CD1H11ORF53,COLCA2,POU2AF1,BTG4,HOATZ,LAYN,SIK2,PPP2R1B,U6,CD1H11ORF1,CRYAB,CD1H11ORF52,DIXDC1,DLAT,PIH1D2,NKAPD1,TIMM8B,IL18,TEX12,BCO2,NCAM1,TTC12,ANKK1,DRD2
10	23876166	25083165	1206999	42	KIRREL3,U5
10	44225663	49072805	4847142	140	SNORA72,CHORDC1,NAALAD2,U6,FOLH1,NOX4,TYR,GRM5,U2,CTSC,RAB38,TMEM135,FZD4,ME3,CCDC81,HIKESHI,EED,PICALM,CCDC83,SYTL2,CCDC89,CREBZF,TMEM126B,DLG2
10	71174235	71210110	35875	3	TEAD1
10	71440349	73946831	2506482	70	ARNTL,BTBD10,PTH,FAR1,SPON1,RRAS2,COPB1,PSMA1,PDE3B,CYP2R1,CALCB,INSC
10	91749508	96099758	4350250	113	LDLRAD3,COMMD9,PRR5L,TRAF6,RAG1,RAG2,CD1H11ORF74,U6,LRRC4C
10	100888453	101172696	284243	9	CKAP5,LRP4,CD1H11ORF49,U6
10	103700490	108087832	4387342	109	OR9G1,OR9G4,LRRC55,APLNR,TNKS1BP1,P2RX3,PRG3,SLC43A3,RTN4RL2,SLC43A1,TIMM10,SMTNL1,UBE2L6,SERPING1,YPEL4,CLP1,ZDHHC5,MED19,TMX2,SELENOH,BTBD18,CTNND1,OR6Q1,OR9I1,OR9Q2,OR10W1,OR10Q1,LPXN,CNTF,GLYAT,GLYATL2,FAM111B,FAM111A,DTX4,MPEG1,OR5A2,OR4D9,OSBP,PATL1,U6,OR10V1,STX3,MRPL16,CBLIF,TCN1,OOSP2,MS4A3,MS4A7,MS4A5,MS4A1,MS4A12,MS4A13,MS4A8,MS4A15,MS4A10,CCDC86,PTGDR2,ZP1,PRPF19,TMEM109,TMEM132A,SLC1…
11	25767927	25908968	141041	4	ARID5B
11	34393204	39198371	4805167	128	CDH23,C10ORF105,VSIR,PSAP,U6,CHST3,ASCC1,SPOCK2,ANAPC16,DDIT4,DNAJB12,MICU1,MCU,PLA2G12B,OIT3,P4HA1,ECD,NUDT13,FAM149B1,DNAJC9,MRPS16,CFAP70,ANXA7,MSS51,PPP3CB,USP54,Y_RNA,MYOZ1,SYNPO2L,SEC24C,FUT11,CHCHD1,ZSWIM8,CAMK2G,PLAU,VCL,AP3M1,ADK,U5,KAT6B,DUSP29,DUSP13,SAMD8,VDAC2,COMTD1,ZNF503,LRMDA,KCNMA1
11	59044389	61520065	2475676	64	CRTAC1,R3HCC1L,LOXL4,PYROXD2,HPS1,HPSE2,U6,CNNM1,GOT1,NKX2-3,SLC25A28,ENTPD7,COX15,ABCC2,DNMBP,ERLIN1,CHUK,CWF19L1,BLOC1S2,PKD2L1,SCD,WNT8B,SEC31B,HIF1AN,PAX2
11	69918121	72160045	2241924	57	DUSP5,SMC3,RBM20,PDCD4,SHOC2,ADRA2A,GPAM,TECTB,ACSL5,ZDHHC6,VTI1A,TCF7L2
12	8047482	10714369	2666887	74	KDM2B,RNF34,ANAPC5,CAMKK2,P2RX4,P2RX7,IFT81,U6,ATP2A2,ANAPC7,ARPC3,GPN3,FAM216A,VPS29,RAD9B,PPTC7,TCTN1,HVCN1,PPP1CC,CCDC63,MYL2,CUX2,PHETA1,SH2B3,ATXN2,BRAP,ALDH2,MAPKAPK5,SNORA62,TMEM116,ERP29,NAA25,TRAFD1,HECTD4,RPL6,PTPN11,RPH3A,OAS1,OAS3
12	13402775	15086613	1683838	45	SPRING1,U6,RNFT2,HRK,FBXW8,TESC,FBXO21,NOS1,KSR2,RFC5,WSB2,VSIG10,TAOK3
12	15544828	15948994	404166	13	SRRM4,HSPB8,CCDC60
12	42380157	50366598	7986441	213	DLGAP1,TGIF1,MYOM1,LPIN2,EMILIN2,SMCHD1,NDC80,METTL4,SNORA62,ADCYAP1,U6,YES1,ENOSF1,TYMS,CLUL1,CETN1,COLEC12,THOC1,USP14,ROCK1,GREB1L,ESCO1,SNRPD1,ABHD3,MIB1,GATA6,RBBP8,CABLES1,TMEM241,RIOK3,RMC1,NPC1,ANKRD29,LAMA3,TTC39C,CABYR,OSBPL1A,IMPACT,HRH4,ZNF521
12	51557580	53278624	1721044	49	CHST9,U6,CDH2
12	54200770	67681263	13480493	375	U2,U6,DSC1,DSG1,DSG4,DSG2,TTR,B4GALT6,TRAPPC8,RNF125,RNF138,MEP1B,GAREM1,KLHL14,CCDC178,ASXL3,NOL4,DTNA,MAPRE2,ZNF397,ZSCAN30,ZNF24,ZNF396,INO80C,GALNT1,C18ORF21,RPRD1A,SLC39A6,ELP2,MOCOS,FHOD3,KIAA1328,CELF4,PIK3C3,RIT2,SYT4,SETBP1
12	85635573	91046470	5410897	145	CDH19,DSEL,TMX3,CCDC102B,DOK6,CD226,RTTN,SOCS6,CBLN2,NETO1,U2
13	20127834	20645572	517738	12	METAZOA_SRP
13	22105368	24097797	1992429	55	METAZOA_SRP,U6,TLE1,U1,RASEF
13	33552077	43194556	9642479	248	MLANA,KIAA2026,U4,IL33,TPD52L3,UHRF2,GLDC,KDM4C,5S_RRNA,DMAC1,PTPRD,U6,TYRP1,LURAP1L,MPDZ,NFIB,ZDHHC21,CER1,FREM1,TTC39B,SNAPC3,PSIP1,CCDC171
13	82671835	82991090	319255	11	GGTA1,DAB2IP,TTLL11
14	4726378	7006266	2279888	62	MYH13,MYH4,MYH3,SCO1,ADPRM,TMEM220,TMEM238L,PIRT,SHISA6,ZNF18,MAP2K4,MYOCD,ARHGAP44
14	7782391	9858631	2076240	56	COX10,HS3ST3B1,PMP22,TEKT3,TVP23B,TRIM16,ZNF624,LRRC75A,TRPV2,PIGL,NCOR1
14	14929921	17642092	2712171	77	RTN4RL1,RPA1,SMYD4,SERPINF1,SERPINF2,WDR81,TLCD2,PRPF8,RILP,SCARF1,SLC43A2,PITPNA,INPP5K,MYO1C,CRK,DOC2B,RPH3AL,CE1H17ORF97,RFLNB,VPS53,TLCD3A,GEMIN4,GLOD4,MRM3,NXN,TIMM22,ABR,BHLHA9,TRARG1,U6,GOSR1,CPD,TMIGD1,BLMH,SLC6A4,NSRP1,EFCAB5,SSH2,CORO6,ANKRD13B,GIT1,TP53I13,ABHD15,TAOK1,NUFIP2,CRYBA1
15	21544655	23866218	2321563	61	ZNF536,URI1,U2,CCNE1,C19ORF12,PLEKHF1,POP4,VSTM2B,UQCRFS1
15	37604412	41248049	3643637	94	GOT2,CDH8,U6
15	50955847	51169055	213208	6	ST3GAL2,DDX19B,AARS1,EXOSC6,PDPR
16	12556086	13997853	1441767	48	U6,AUTS2
16	14561113	16599808	2038695	61	GALNT17,U6,SBDS,TMEM248,KCTD7,TPST1,CRCP,SUMF2,GUSB,VKORC1L1,NUPR2,CHCHD2,PHKG1,CCT6A,PSPH,NIPSNAP2,ZNF713,SEPTIN14
18	15793396	18874491	3081095	87	NKAIN3,GGH,YTHDF3,U4,BHLHE22,CYP7B1,ARMC1,MTFR1,PDE7A,DNAJC5B,TRIM55,CRH
18	21966617	22597291	630674	22	SLCO5A1,PRDM14,NCOA2
18	23381352	30148604	6767252	172	EYA1,MSC,TRPA1,KCNB2,TERF1,SBSPON,C8ORF89,RDH10,STAU2,U6,METAZOA_SRP,U4,ELOC,TMEM70,LY96,JPH1,GDAP1,PI15,CRISPLD1,HNF4G,ZFHX4,PEX2,PKIA,ZC2HC1A,IL7
18	50542391	52693237	2150846	55	KLF10,AZIN1,ATP6V1C1,BAALC,FZD6,U4,CTHRC1,SLC25A32,DCAF13,RIMS2,DCSTAMP,DPYS,LRP12
18	56852468	59089081	2236613	60	SYBU,KCNV1,U6,CSMD3
18	59338749	62735138	3396389	88	CSMD3,U6,TRPS1

## Sheet: (c)
Table S8. (c) Includes ROH5 shared by at least 25% of the genotyped SIAM cats.
Chromosome	Start	End	ROH length	n snps	Gene name
1	11031185	13313453	2282268	69	RXFP2,FRY,ZAR1L,BRCA2,N4BP2L1,PDS5B,KL,STARD13,RFC3
1	28641056	31172727	2531671	71	DGKH,VWA8,RGCC,NAA16,MTRF1,KBTBD7,KBTBD6,WBP4,ELF1,SUGT1,CNMD,PCDH8,OLFM4
1	34786277	37433951	2647674	63	DIAPH3,TDRD3,U3
1	39742664	41631068	1888404	49	U2,U6
1	48412387	60590822	12178435	317	KLF12,TBC1D4,COMMD6,UCHL3,LMO7,U6,KCTD12,ACOD1,FBXL3,MYCBP2,SCEL,SLAIN1,EDNRB,POU4F1,OBI1,RBM26,Y_RNA,NDFIP2,U2,SPRY2,SLITRK1,SNORA62,SLITRK6,SLITRK5
1	61344658	64383867	3039209	78	U6,U2,U4,GPC5
1	77622964	79622053	1999089	53	FAM155A,LIG4,ABHD13,TNFSF13B,MYO16
1	107628084	113258946	5630862	161	CCDC192,SLC12A2,FBN2,U4,SLC27A6,ISOC1,ADAMTS19,U6,MINAR2,U2,U7,LYRM7,CDC42SE2,FNIP1,MEIKIN,ACSL6,CSF2,P4HA2,PDLIM4,IRF1,IL5,RAD50,IL13,IL4,KIF3A,CCNI2,SEPTIN8,SOWAHA,SHROOM1,GDF9,UQCRQ,LEAP2,AFF4,ZCCHC10,HSPA4,FSTL4,CA1H5ORF15,VDAC1,TCF7,SKP1,PPP2CA
1	114902676	117994602	3091926	93	SMAD5,SMIM32,TRPC7,U6,SPOCK1,KLHL3,MYOT,PKD2L2,FAM13B,WNT8A,NME5,BRD8,KIF20A,CDC23,GFRA3,CDC25C,FAM53C,KDM3B,REEP2,EGR1,ETF1,HSPA9,SNORD63,CTNNA1,LRRTM2,SIL1,SNORA74,PAIP2,SLC23A1,MZB1,PROB1,SPATA24,DNAJC18,SMIM33,STING1,UBE2D2
1	153750617	157270486	3519869	99	MEF2C,CETN3,MBLAC2,LYSMD3,ADGRV1,U6,ARRDC3,U1
1	238390210	239882234	1492024	40	IRX1
1	240311509	240631768	320259	12
2	43301574	44788643	1487069	49	CNTN6,CNTN4
2	58770212	58931585	161373	5
2	68065131	68567963	502832	15
2	78565994	80749619	2183625	58	LAMB1,DLD,SLC26A3,CBLL1,SLC26A4,DUS4L-BCAP29,COG5,GPR22,HBP1,PRKAR2B,PIK3CG,CCDC71L,NAMPT,U6,CDHR3,ATXN7L1
2	80901703	81039966	138263	5	PUS7,SRPK2
2	84755953	89366480	4610527	110	MAGI2,U2,GNAI1,GNAT3,CD36,SEMA3C,HGF,U6,CACNA2D1,PCLO,SEMA3E
2	91136058	92932570	1796512	53	GRM3,ELAPOR2,DMTF1,TMEM243
2	122822549	123319433	496884	13	CHN2,WIPF3,SCRN1,PLEKHA8,MTURN
2	124006573	127437144	3430571	89	GHRHR,ADCYAP1R1,NEUROD6,ITPRID1,PPP1R17,PDE1C,LSM5,AVL9,KBTBD2,FKBP9,NT5C3A,BBS9,BMPER,NPSR1,U6,DPY19L2
2	131055154	133197242	2142088	58	IMMP2L,LRRN3,U6,DOCK4,ZNF277,IFRD1,LSMEM1
2	134323432	137866336	3542904	92	FOXP2,MDFIC,TFEC,TES,CAV2,CAV1,MET,CAPZA2,ST7,WNT2,ASZ1,CFTR,CTTNBP2,U6
2	151556127	151618557	62430	3	LRGUK
2	151980404	155403593	3423189	98	BPGM,CALD1,U6,AGBL3,TMEM140,CYREN,WDR91,STRA8,CNOT4,NUP205,STMP1,SLC13A4,FAM180A,MTPN,CHRM2,PTN,DGKI,CREB3L2,AKR1D1,TRIM24,SVOPL,Y_RNA,ATP6V0A4
4	54483361	55194342	710981	21	MTMR9,FAM167A,BLK,GATA4,NEIL2,FDFT1,CTSB,DEFB136,SNORA72
4	82486353	84822533	2336180	69	TTC29,POU4F2,SLC10A7,REELD1,LSM6,ZNF827,C4ORF51,MMAA,SMAD1,OTUD4,ABCE1,ANAPC10,HHIP
4	108438596	111986766	3548170	94	NDST4,UGT8,ARSJ,CAMK2D
4	131416142	132786545	1370403	42	U4,CCSER1
4	133114732	134169332	1054600	27	MMRN1,U2,GPRIN3,FAM13A
5	24055457	24268553	213096	8	CDYL
5	25546815	25992055	445240	14	SLC22A23,U6,BPHL,RIPK1,NQO2,SERPINB6,SERPINB9
5	26458043	35072462	8614419	227	U6,GMDS,FOXC1,FOXF2,FOXQ1,EXOC2,IRF4,DUSP22,TRIM39,RPP21,GNL1,PRR3,ABCF1,PPP1R10,MRPS18B,ATAT1,CB2H6ORF136,DHX16,PPP1R18,NRM,MDC1,TUBB,FLOT1,IER3,DDR1,GTF2H4,VARS2,SFTA2,CDSN,CCHCR1,PSORS1C2,TCF19,POU5F1,MCCD1,DDX39B,SNORD83,ATP6V1G2,NFKBIL1,LTA,TNF,LTB,AIF1,PRRC2A,BAG6,APOM,CB2H6ORF47,GPANK1,CSNK2B,LY6G5B,LY6G5C,ABHD16A,LY6G6E,LY6G6D,LY6G6C,MPIG6B,DDAH2,CLIC1,SAPCD1,VWA7,VARS1,LSM2,HSPA1L,NEU1,E…
5	72417038	77290007	4872969	139	HTR1B,MEI4,U6,IRAK1BP1,PHIP,HMGN3,LCA5,SH3BGRL2,ELOVL4,TTK,BCKDHB,U2,TENT5A,IBTK,UBE3D
5	81728200	84037468	2309268	62	SPACA1,RNGTT,PNRC1,SRSF12,PM20D2,GABRR1,GABRR2,SNORD116,UBE2J1,RRAGD,Y_RNA,ANKRD6,LYRM2,MDN1,CASP8AP2,GJA10,BACH2,MAP3K7
6	46244811	49325394	3080583	85	RORA,ICE2,ANXA2,FOXB1,BNIP2,GTF2A2,GCNT3,FAM81A,MYO1E,U6,CCNB2,RNF111,U4,ADAM10,MINDY2,U2,LIPC,ALDH1A2,AQP9,POLR2M,CGNL1
6	124339644	125373020	1033376	25	TMEM63C,POMT2,GSTZ1,TMED8,NOXRED1,VIPAS39,AHSA1,ISM2,U6,SPTLC2,ALKBH1,SLIRP,SNW1,ADCK1,NRXN3
6	125942554	129631108	3688554	103	NRXN3,DIO2,CEP128,TSHR,GTF2A1,STON2,SEL1L,U6
7	15997004	17762493	1765489	51	CUBN,TRDMT1,VIM,ST8SIA6,HACD1,STAM,TMEM236,MRC1,SLC39A12,CACNB2,NSUN6,U2,ARL5B,U3
7	24567678	26583106	2015428	52	APBB1IP,PDSS1,U6,ABI1,ACBD5,MASTL,YME1L1,RAB18,MKX,ODAD2,MPP7,WAC
7	47594818	50093116	2498298	75	ETV6,BCL2L14,LRP6,MANSC1,BORCS5,DUSP16,CREBL2,GPR19,CDKN1B,APOLD1,DDX47,GPRC5A,GPRC5D,HEBP1,FAM234B,GSG1,EMP1,GRIN2B
7	73481620	76662903	3181283	87	TMEM117,NELL2,DBX2,ANO6,ARID2,SCAF11,SLC38A1,SLC38A2,SLC38A4,AMIGO2,PCED1B,RPAP3,ENDOU,RAPGEF3
7	97637663	100834897	3197234	92	PTPRR,TSPAN8,U6,LGR5,ZFC3H1,TMEM19,RAB21,TBC1D15,TPH2,TRHDE
7	101246663	102364945	1118282	28	CAPS2,GLIPR1L2,KRR1,PHLDA1,NAP1L1,OSBPL8
7	106876014	107673184	797170	20	PPFIA2,U6,CCDC59,METTL25
8	6811743	7180913	369170	12	PIK3CD,CLSTN1,LZIC,NMNAT1,RBP7,UBE4B
8	61896996	69581073	7684077	210	LRRIQ3,FPGT,U6,LRRC53,ERICH3,CRYZ,TYW3,U2,LHX8,SLC44A5,ACADM,RABGGTB,MSH4,ASB17,ST6GALNAC3,ST6GALNAC5,PIGK,AK5,ZZZ3,USP33,MIGA1,NEXN,U4,FUBP1,DNAJB4,GIPC2,PTGFR,IFI44L,ADGRL4,U12,ADGRL2
8	73650933	73706413	55480	3	SELENOF
8	74341821	88245767	13903946	366	PKN2,GTF2B,KYAT3,GBP1,LRRC8B,LRRC8C,LRRC8D,U3,ZNF326,BARHL2,ZNF644,HFM1,CDC7,TGFBR3,BRDT,EPHX4,BTBD8,CC1H1ORF146,GLMN,RPAP2,U2,U6,GFI1,EVI5,TCEB2,SNORD21,SNORA66,DIPK1A,SNORD58,MTF2,TMED5,CCDC18,DR1,FNBP1L,BCAR3,DNTTIP2,GCLM,ABCA4,ARHGAP29,ABCD3,SLC44A3,CNN3,ALG14,TLCD4,RWDD3,PTBP2,DPYD,SNX7,PLPPR5,PLPPR4,PALMD,FRRS1,AGL,SLC35A3,MFSD14A,SASS6,TRMT13,LRRC39,DBT,RTCA,CDC14A,GPR88,VCAM1,EXTL2,SLC30A…
8	89944258	90613673	669415	20	U6
8	92003430	92075350	71920	3	NTNG1
8	141746799	148442521	6695722	175	MBD5,EPC2,KIF5C,LYPD6B,MMADHC,RND3,U6,RBM43,NMI,TNFAIP6,RIF1,ARL5A,CACNB4,STAM2,FMNL2,PRPF40A,ARL6IP6,RPRM,GALNT13,KCNJ3
8	157050091	158081673	1031582	30	SCN2A,CSRNP3,GALNT3,U6,TTC21B,SCN1A,SCN9A,SCN7A
9	16183669	17672660	1488991	48	LTN1,N6AMT1,U6,U4,U3
9	30916720	31398709	481989	13	ROBO2
9	32714165	39012379	6298214	182	U1,GBE1,CADM2,U6
9	59763555	61718411	1954856	51	BOC,CFAP44,SPICE1,SIDT1,USF3,NAA50,ATP6V1A,GRAMD1C,U2,ZDHHC23,CCDC191,QTRT2,DRD3,TIGIT,ZBTB20,SNORA62
9	89418370	97231047	7812677	201	USP13,U4,NDUFB5,MRPL47,ACTL6A,GNB4,MFN1,ZNF639,KCNMB3,PIK3CA,ZMAT3,KCNMB2,TBL1XR1,U6,NAALADL2,NLGN1,SPATA16,ECT2,NCEH1,TNFSF10,GHSR,FNDC3B,TMEM212,PLD1,TNIK
9	97547144	105006721	7459577	191	U6,SLC7A14,CLDN11,SKIL,PRKCI,PHC3,GPR160,SEC62,SAMD7,LRRC31,LRRIQ4,LRRC34,MYNN,ACTRT3,MECOM,GOLIM4,U2,SERPINI1,PDCD10,WDR49,SERPINI2,ZBBX,BCHE,SLITRK3,SI,U3
9	115515426	117486637	1971211	49	MED12L,U1,CLRN1,MINDY4B,SIAH2,ERICH6,SELENOT,EIF2A,SERP1,TSC22D2,PFN2,RNF13,ANKUB1,COMMD2,WWTR1,TM4SF4,TM4SF1,TM4SF18,CP,HPS3,GYG1
9	130609477	132629152	2019675	56	CEP63,ANAPC13,AMOTL2,RYK,SLCO2A1,RAB6B,SRPRB,TOPBP1,TF,CDV3,BFSP2,TMEM108,U6,UBA5,ACAD11,ACKR4,DNAJC13
9	132837101	135686291	2849190	79	CPNE4,MRPL3,NUDT16,NEK11,U6,ASTE1,ATP2C1,PIK3R4,COL6A6,COL6A5,CAPN7,SH3BP5,METTL6,EAF1,COLQ,HACL1,BTD,ANKRD28,GALNT15
9	158999674	161159951	2160277	64	CRTAP,SUSD5,FBXL2,UBP1,CLASP2,SNRK,ANO10,ABHD5,TOPAZ1,TCAIM,ZNF445,ZNF197,ZNF35
10	6776211	11608925	4832714	135	ATM,POGLUT3,EXPH5,DDX10,CD1H11ORF87,ZC3H12C,RDX,FDX1,ARHGAP20,CD1H11ORF53,COLCA2,POU2AF1,BTG4,HOATZ,LAYN,SIK2,PPP2R1B,U6,CD1H11ORF1,CRYAB,CD1H11ORF52,DIXDC1,DLAT,PIH1D2,NKAPD1,TIMM8B,IL18,TEX12,BCO2,NCAM1,TTC12,ANKK1,DRD2
10	44225663	48652194	4426531	129	SNORA72,CHORDC1,NAALAD2,U6,FOLH1,NOX4,TYR,GRM5,U2,CTSC,RAB38,TMEM135,FZD4,ME3,CCDC81,HIKESHI,EED
10	48887137	49072805	185668	4	SYTL2,CCDC89,CREBZF,TMEM126B,DLG2
10	71440349	73837581	2397232	68	ARNTL,BTBD10,PTH,FAR1,SPON1,RRAS2,COPB1,PSMA1,PDE3B,CYP2R1,CALCB,INSC
10	104511759	107914906	3403147	90	SLC43A3,RTN4RL2,SLC43A1,TIMM10,SMTNL1,UBE2L6,SERPING1,YPEL4,CLP1,ZDHHC5,MED19,TMX2,SELENOH,BTBD18,CTNND1,OR6Q1,OR9I1,OR9Q2,OR10W1,OR10Q1,LPXN,CNTF,GLYAT,GLYATL2,FAM111B,FAM111A,DTX4,MPEG1,OR5A2,OR4D9,OSBP,PATL1,U6,OR10V1,STX3,MRPL16,CBLIF,TCN1,OOSP2,MS4A3,MS4A7,MS4A5,MS4A1,MS4A12,MS4A13,MS4A8,MS4A15,MS4A10,CCDC86,PTGDR2,ZP1,PRPF19,TMEM109,TMEM132A,SLC15A3,CD6,CD5,VPS37C,VWCE,DDB1,TKFC,CYB561A3,TM…
11	34495725	39198371	4702646	125	CDH23,C10ORF105,VSIR,PSAP,U6,CHST3,ASCC1,SPOCK2,ANAPC16,DDIT4,DNAJB12,MICU1,MCU,PLA2G12B,OIT3,P4HA1,ECD,NUDT13,FAM149B1,DNAJC9,MRPS16,CFAP70,ANXA7,MSS51,PPP3CB,USP54,Y_RNA,MYOZ1,SYNPO2L,SEC24C,FUT11,CHCHD1,ZSWIM8,CAMK2G,PLAU,VCL,AP3M1,ADK,U5,KAT6B,DUSP29,DUSP13,SAMD8,VDAC2,COMTD1,ZNF503,LRMDA,KCNMA1
11	59044389	61520065	2475676	64	CRTAC1,R3HCC1L,LOXL4,PYROXD2,HPS1,HPSE2,U6,CNNM1,GOT1,NKX2-3,SLC25A28,ENTPD7,COX15,ABCC2,DNMBP,ERLIN1,CHUK,CWF19L1,BLOC1S2,PKD2L1,SCD,WNT8B,SEC31B,HIF1AN,PAX2
12	8396383	10714369	2317986	61	IFT81,U6,ATP2A2,ANAPC7,ARPC3,GPN3,FAM216A,VPS29,RAD9B,PPTC7,TCTN1,HVCN1,PPP1CC,CCDC63,MYL2,CUX2,PHETA1,SH2B3,ATXN2,BRAP,ALDH2,MAPKAPK5,SNORA62,TMEM116,ERP29,NAA25,TRAFD1,HECTD4,RPL6,PTPN11,RPH3A,OAS1,OAS3
12	13402775	15086613	1683838	45	SPRING1,U6,RNFT2,HRK,FBXW8,TESC,FBXO21,NOS1,KSR2,RFC5,WSB2,VSIG10,TAOK3
12	42468677	44999554	2530877	68	DLGAP1,TGIF1,MYOM1,LPIN2,EMILIN2,SMCHD1,NDC80,METTL4,SNORA62
12	46995180	50366598	3371418	88	GATA6,RBBP8,CABLES1,TMEM241,U6,RIOK3,RMC1,NPC1,ANKRD29,LAMA3,TTC39C,CABYR,OSBPL1A,IMPACT,HRH4,ZNF521
12	54200770	67681263	13480493	375	U2,U6,DSC1,DSG1,DSG4,DSG2,TTR,B4GALT6,TRAPPC8,RNF125,RNF138,MEP1B,GAREM1,KLHL14,CCDC178,ASXL3,NOL4,DTNA,MAPRE2,ZNF397,ZSCAN30,ZNF24,ZNF396,INO80C,GALNT1,C18ORF21,RPRD1A,SLC39A6,ELP2,MOCOS,FHOD3,KIAA1328,CELF4,PIK3C3,RIT2,SYT4,SETBP1
12	85804397	90953246	5148849	137	CDH19,DSEL,TMX3,CCDC102B,DOK6,CD226,RTTN,SOCS6,CBLN2,NETO1
13	33552077	42022213	8470136	215	MLANA,KIAA2026,U4,IL33,TPD52L3,UHRF2,GLDC,KDM4C,5S_RRNA,DMAC1,PTPRD,U6,TYRP1,LURAP1L,MPDZ,NFIB,ZDHHC21,CER1,FREM1
14	4869213	7006266	2137053	57	MYH3,SCO1,ADPRM,TMEM220,TMEM238L,PIRT,SHISA6,ZNF18,MAP2K4,MYOCD,ARHGAP44
14	9039518	9463493	423975	18	TVP23B,TRIM16,ZNF624
14	15155339	15629759	474420	14	PRPF8,RILP,SCARF1,SLC43A2,PITPNA,INPP5K,MYO1C,CRK,DOC2B,RPH3AL
15	21544655	23866218	2321563	61	ZNF536,URI1,U2,CCNE1,C19ORF12,PLEKHF1,POP4,VSTM2B,UQCRFS1
16	14606874	16599808	1992934	59	GALNT17,U6,SBDS,TMEM248,KCTD7,TPST1,CRCP,SUMF2,GUSB,VKORC1L1,NUPR2,CHCHD2,PHKG1,CCT6A,PSPH,NIPSNAP2,ZNF713,SEPTIN14
18	16188343	18874491	2686148	80	YTHDF3,U4,BHLHE22,CYP7B1,ARMC1,MTFR1,PDE7A,DNAJC5B,TRIM55,CRH
18	23381352	30148604	6767252	172	EYA1,MSC,TRPA1,KCNB2,TERF1,SBSPON,C8ORF89,RDH10,STAU2,U6,METAZOA_SRP,U4,ELOC,TMEM70,LY96,JPH1,GDAP1,PI15,CRISPLD1,HNF4G,ZFHX4,PEX2,PKIA,ZC2HC1A,IL7
18	50854150	52655535	1801385	46	ATP6V1C1,BAALC,FZD6,U4,CTHRC1,SLC25A32,DCAF13,RIMS2,DCSTAMP,DPYS,LRP12			()
18	59373816	62174069	2800253	71	CSMD3,U6,TRPS1

## Sheet: (d)
Table S8. (d) Includes ROH5 shared by at least 30% of the genotyped SIAM cats.
Chromosome	Start	End	ROH length	n snps	Gene name
1	11031185	12139183	1107998	34	RXFP2,FRY,ZAR1L,BRCA2,N4BP2L1,PDS5B
1	28641056	29298706	657650	20	DGKH,VWA8,RGCC,NAA16
1	36824828	37433951	609123	16	U3
1	48412387	50407993	1995606	51	KLF12,TBC1D4,COMMD6,UCHL3,LMO7
1	50848337	52960257	2111920	54	KCTD12,ACOD1,FBXL3,MYCBP2,SCEL,SLAIN1,EDNRB,POU4F1,OBI1
1	54722620	59897344	5174724	138	U6,SLITRK1,SNORA62,SLITRK6
1	61344658	64234617	2889959	74	U6,U2,U4,GPC5
1	77622964	79492278	1869314	51	FAM155A,LIG4,ABHD13,TNFSF13B,MYO16
1	108985723	113083900	4098177	110	ADAMTS19,U6,MINAR2,U2,U7,LYRM7,CDC42SE2,FNIP1,MEIKIN,ACSL6,CSF2,P4HA2,PDLIM4,IRF1,IL5,RAD50,IL13,IL4,KIF3A,CCNI2,SEPTIN8,SOWAHA,SHROOM1,GDF9,UQCRQ,LEAP2,AFF4,ZCCHC10,HSPA4,FSTL4,CA1H5ORF15,VDAC1
1	114902676	115461619	558943	19	SMAD5,SMIM32,TRPC7,U6
1	155375704	157270486	1894782	55	ADGRV1,U6,ARRDC3,U1
1	239120743	239882234	761491	21	IRX1
2	79855369	80525593	670224	23	NAMPT,U6,CDHR3
2	84755953	85789595	1033642	20	MAGI2,U2
2	124006573	127379064	3372491	87	GHRHR,ADCYAP1R1,NEUROD6,ITPRID1,PPP1R17,PDE1C,LSM5,AVL9,KBTBD2,FKBP9,NT5C3A,BBS9,BMPER,NPSR1,U6,DPY19L2
2	131374684	132857586	1482902	41	IMMP2L,LRRN3,U6,DOCK4,ZNF277
2	134985648	135813248	827600	21	MDFIC
2	136180707	136400479	219772	8	TFEC,TES
2	137487586	137866336	378750	9	CFTR,CTTNBP2,U6
2	151993994	154976568	2982574	85	BPGM,CALD1,U6,AGBL3,TMEM140,CYREN,WDR91,STRA8,CNOT4,NUP205,STMP1,SLC13A4,FAM180A,MTPN,CHRM2,PTN,DGKI,CREB3L2,AKR1D1
4	82486353	84325801	1839448	58	TTC29,POU4F2,SLC10A7,REELD1,LSM6,ZNF827,C4ORF51,MMAA,SMAD1,OTUD4,ABCE1,ANAPC10
4	108463966	111986766	3522800	93	NDST4,UGT8,ARSJ,CAMK2D
4	132693250	132786545	93295	5	CCSER1
4	133114732	134169332	1054600	27	MMRN1,U2,GPRIN3,FAM13A
5	26937404	32786014	5848610	123	GMDS,FOXC1,FOXF2,FOXQ1,EXOC2,IRF4,DUSP22,TRIM39,RPP21,GNL1,U6,PRR3,ABCF1,PPP1R10,MRPS18B,ATAT1,CB2H6ORF136,DHX16,PPP1R18,NRM,MDC1,TUBB,FLOT1,IER3,DDR1,GTF2H4,VARS2,SFTA2,CDSN,CCHCR1,PSORS1C2,TCF19,POU5F1,MCCD1,DDX39B,SNORD83,ATP6V1G2,NFKBIL1,LTA,TNF,LTB,AIF1,PRRC2A,BAG6,APOM,CB2H6ORF47,GPANK1,CSNK2B,LY6G5B,LY6G5C,ABHD16A,LY6G6E,LY6G6D,LY6G6C,MPIG6B,DDAH2,CLIC1,SAPCD1,VWA7,VARS1,LSM2
5	72457405	72926634	469229	14	MEI4
5	73262278	73850591	588313	15	U6,IRAK1BP1,PHIP
5	74587803	77216354	2628551	78	ELOVL4,TTK,BCKDHB,U2,U6,TENT5A,IBTK,UBE3D
5	81728200	84037468	2309268	62	SPACA1,RNGTT,PNRC1,SRSF12,PM20D2,GABRR1,GABRR2,SNORD116,UBE2J1,RRAGD,Y_RNA,ANKRD6,LYRM2,MDN1,CASP8AP2,GJA10,BACH2,MAP3K7
6	46281623	49325394	3043771	84	RORA,ICE2,ANXA2,FOXB1,BNIP2,GTF2A2,GCNT3,FAM81A,MYO1E,U6,CCNB2,RNF111,U4,ADAM10,MINDY2,U2,LIPC,ALDH1A2,AQP9,POLR2M,CGNL1
6	126482832	129631108	3148276	89	NRXN3,DIO2,CEP128,TSHR,GTF2A1,STON2,SEL1L,U6
7	17187442	17762493	575051	23	CACNB2,NSUN6,U2,ARL5B,U3
7	47717464	49316682	1599218	50	ETV6,BCL2L14,LRP6,MANSC1,BORCS5,DUSP16,CREBL2,GPR19,CDKN1B,APOLD1,DDX47,GPRC5A,GPRC5D,HEBP1,FAM234B,GSG1,EMP1
7	49818812	50093116	274304	10	GRIN2B
7	74409980	76662903	2252923	60	ANO6,ARID2,SCAF11,SLC38A1,SLC38A2,SLC38A4,AMIGO2,PCED1B,RPAP3,ENDOU,RAPGEF3
7	97637663	100834897	3197234	92	PTPRR,TSPAN8,U6,LGR5,ZFC3H1,TMEM19,RAB21,TBC1D15,TPH2,TRHDE
8	61896996	66588196	4691200	134	LRRIQ3,FPGT,U6,LRRC53,ERICH3,CRYZ,TYW3,U2,LHX8,SLC44A5,ACADM,RABGGTB,MSH4,ASB17,ST6GALNAC3,ST6GALNAC5,PIGK,AK5,ZZZ3,USP33,MIGA1,NEXN,U4,FUBP1,DNAJB4,GIPC2,PTGFR,IFI44L,ADGRL4
8	67293714	68774175	1480461	39	U12
8	74341821	77238875	2897054	74	PKN2,GTF2B,KYAT3,GBP1,LRRC8B,LRRC8C,LRRC8D,U3,ZNF326
8	79868570	81788352	1919782	52	FNBP1L,BCAR3,DNTTIP2,GCLM,ABCA4,ARHGAP29,ABCD3,U6,F3,SLC44A3,CNN3,ALG14,TLCD4,RWDD3
8	83114572	88245767	5131195	137	DPYD,SNX7,PLPPR5,PLPPR4,U6,PALMD,FRRS1,AGL,SLC35A3,MFSD14A,SASS6,TRMT13,LRRC39,DBT,RTCA,CDC14A,GPR88,VCAM1,EXTL2,SLC30A7,DPH5,S1PR1,OLFM3
8	142194843	143269090	1074247	27	KIF5C,LYPD6B,MMADHC
8	143534400	145599524	2065124	57	RND3,U6,RBM43,NMI,TNFAIP6,RIF1,ARL5A,CACNB4,STAM2,FMNL2
8	145998308	148442521	2444213	67	RPRM,GALNT13,KCNJ3
8	157050091	158081673	1031582	30	SCN2A,CSRNP3,GALNT3,U6,TTC21B,SCN1A,SCN9A,SCN7A
9	16183669	17672660	1488991	48	LTN1,N6AMT1,U6,U4,U3
9	31125703	31398709	273006	8	ROBO2
9	32714165	33025429	311264	7
9	33680918	39012379	5331461	160	GBE1,CADM2,U6
9	59785569	61718411	1932842	50	BOC,CFAP44,SPICE1,SIDT1,USF3,NAA50,ATP6V1A,GRAMD1C,U2,ZDHHC23,CCDC191,QTRT2,DRD3,TIGIT,ZBTB20,SNORA62
9	89418370	97231047	7812677	201	USP13,U4,NDUFB5,MRPL47,ACTL6A,GNB4,MFN1,ZNF639,KCNMB3,PIK3CA,ZMAT3,KCNMB2,TBL1XR1,U6,NAALADL2,NLGN1,SPATA16,ECT2,NCEH1,TNFSF10,GHSR,FNDC3B,TMEM212,PLD1,TNIK
9	97547144	104728201	7181057	183	U6,SLC7A14,CLDN11,SKIL,PRKCI,PHC3,GPR160,SEC62,SAMD7,LRRC31,LRRIQ4,LRRC34,MYNN,ACTRT3,MECOM,GOLIM4,U2,SERPINI1,PDCD10,WDR49,SERPINI2,ZBBX,BCHE,SLITRK3,SI,U3
9	115515426	115682050	166624	6	MED12L,U1,CLRN1
9	115937249	117250038	1312789	33	ERICH6,SELENOT,EIF2A,SERP1,TSC22D2,PFN2,RNF13,ANKUB1,COMMD2,WWTR1,TM4SF4,TM4SF1,TM4SF18
9	132085354	132629152	543798	14	UBA5,ACAD11,ACKR4,DNAJC13,U6
9	132837101	132947843	110742	2	CPNE4
9	133217761	134919103	1701342	46	CPNE4,MRPL3,NUDT16,NEK11,U6,ASTE1,ATP2C1,PIK3R4,COL6A6,COL6A5,CAPN7,SH3BP5
9	159346316	161159951	1813635	54	CLASP2,SNRK,ANO10,ABHD5,TOPAZ1,TCAIM,ZNF445,ZNF197,ZNF35
10	6905520	11608925	4703405	132	POGLUT3,EXPH5,DDX10,CD1H11ORF87,ZC3H12C,RDX,FDX1,ARHGAP20,CD1H11ORF53,COLCA2,POU2AF1,BTG4,HOATZ,LAYN,SIK2,PPP2R1B,U6,CD1H11ORF1,CRYAB,CD1H11ORF52,DIXDC1,DLAT,PIH1D2,NKAPD1,TIMM8B,IL18,TEX12,BCO2,NCAM1,TTC12,ANKK1,DRD2
10	44225663	48652194	4426531	129	SNORA72,CHORDC1,NAALAD2,U6,FOLH1,NOX4,TYR,GRM5,U2,CTSC,RAB38,TMEM135,FZD4,ME3,CCDC81,HIKESHI,EED
10	48887137	49072805	185668	4	SYTL2,CCDC89,CREBZF,TMEM126B,DLG2
10	71440349	73692962	2252613	63	ARNTL,BTBD10,PTH,FAR1,SPON1,RRAS2,COPB1,PSMA1,PDE3B,CYP2R1,CALCB,INSC
10	106105617	107914906	1809289	51	OSBP,PATL1,U6,OR10V1,STX3,MRPL16,CBLIF,TCN1,OOSP2,MS4A3,MS4A7,MS4A5,MS4A1,MS4A12,MS4A13,MS4A8,MS4A15,MS4A10,CCDC86,PTGDR2,ZP1,PRPF19,TMEM109,TMEM132A,SLC15A3,CD6,CD5,VPS37C,VWCE,DDB1,TKFC,CYB561A3,TMEM138,TMEM216,CPSF7,SDHAF2,PPP1R32,LRRC10B,SYT7,DAGLA,MYRF,TMEM258,FEN1,FADS1,FADS2
11	34495725	38440466	3944741	105	CDH23,C10ORF105,VSIR,PSAP,U6,CHST3,ASCC1,SPOCK2,ANAPC16,DDIT4,DNAJB12,MICU1,MCU,PLA2G12B,OIT3,P4HA1,ECD,NUDT13,FAM149B1,DNAJC9,MRPS16,CFAP70,ANXA7,MSS51,PPP3CB,USP54,Y_RNA,MYOZ1,SYNPO2L,SEC24C,FUT11,CHCHD1,ZSWIM8,CAMK2G,PLAU,VCL,AP3M1,ADK,U5,KAT6B,DUSP29,DUSP13,SAMD8,VDAC2,COMTD1,ZNF503,LRMDA
11	38551758	38850867	299109	10	LRMDA,U6
11	59498473	61520065	2021592	53	HPS1,HPSE2,U6,CNNM1,GOT1,NKX2-3,SLC25A28,ENTPD7,COX15,ABCC2,DNMBP,ERLIN1,CHUK,CWF19L1,BLOC1S2,PKD2L1,SCD,WNT8B,SEC31B,HIF1AN,PAX2
12	8396383	10714369	2317986	61	IFT81,U6,ATP2A2,ANAPC7,ARPC3,GPN3,FAM216A,VPS29,RAD9B,PPTC7,TCTN1,HVCN1,PPP1CC,CCDC63,MYL2,CUX2,PHETA1,SH2B3,ATXN2,BRAP,ALDH2,MAPKAPK5,SNORA62,TMEM116,ERP29,NAA25,TRAFD1,HECTD4,RPL6,PTPN11,RPH3A,OAS1,OAS3
12	14033291	14250162	216871	6	TESC,FBXO21,NOS1
12	14514788	14766300	251512	8	KSR2
12	54200770	54456009	255239	7	U2
12	55940122	60166459	4226337	120	MEP1B,GAREM1,KLHL14,CCDC178,ASXL3,NOL4,DTNA,MAPRE2,ZNF397,ZSCAN30,ZNF24,ZNF396,INO80C,GALNT1,U6,C18ORF21,RPRD1A,SLC39A6,ELP2,MOCOS,FHOD3
12	61027046	64905276	3878230	109	U2,U6,PIK3C3
12	65890531	66321198	430667	16	RIT2,SYT4
12	86357189	87639893	1282704	26	DSEL,TMX3
12	87993002	90953246	2960244	90	DOK6,CD226,RTTN,SOCS6,CBLN2,NETO1
13	33552077	42022213	8470136	215	MLANA,KIAA2026,U4,IL33,TPD52L3,UHRF2,GLDC,KDM4C,5S_RRNA,DMAC1,PTPRD,U6,TYRP1,LURAP1L,MPDZ,NFIB,ZDHHC21,CER1,FREM1
14	5102307	6885718	1783411	48	SHISA6,ZNF18,MAP2K4,MYOCD,ARHGAP44
14	15155339	15461475	306136	10	PRPF8,RILP,SCARF1,SLC43A2,PITPNA,INPP5K,MYO1C,CRK
15	23472166	23866218	394052	13
18	16188343	18681178	2492835	73	YTHDF3,U4,BHLHE22,CYP7B1,ARMC1,MTFR1,PDE7A,DNAJC5B
18	23381352	27364215	3982863	104	EYA1,MSC,TRPA1,KCNB2,TERF1,SBSPON,C8ORF89,RDH10,STAU2,U6,METAZOA_SRP,U4,ELOC,TMEM70,LY96,JPH1,GDAP1,PI15,CRISPLD1,HNF4G
18	27956821	27979753	22932	2
18	29633890	30040928	407038	13	PKIA,ZC2HC1A,IL7
18	59373816	62054870	2681054	69	CSMD3,U6,TRPS1

## Sheet: (e)
Table S8. (e) Includes ROH5 shared by at least 50% of the genotyped SIAM cats.
Chromosome	Start	End	ROH length	n snps	Gene name
1	54722620	56418187	1695567	52	U6
1	57169099	59873909	2704810	70	SLITRK1,SNORA62,SLITRK6
1	109481270	112044201	2562931	69	U2,U7,LYRM7,CDC42SE2,FNIP1,MEIKIN,ACSL6,CSF2,P4HA2,PDLIM4,IRF1,IL5,RAD50,IL13,IL4,KIF3A,CCNI2,SEPTIN8,SOWAHA,SHROOM1,GDF9,UQCRQ,LEAP2,AFF4
4	109234539	111719445	2484906	66	NDST4,UGT8,ARSJ
5	28439428	32467297	4027869	62	EXOC2,IRF4,DUSP22,TRIM39,RPP21,GNL1,U6,PRR3,ABCF1,PPP1R10,MRPS18B,ATAT1,CB2H6ORF136,DHX16,PPP1R18,NRM,MDC1,TUBB,FLOT1,IER3,DDR1,GTF2H4,VARS2,SFTA2,CDSN,CCHCR1,PSORS1C2,TCF19,POU5F1
6	47337003	48226726	889723	25	FAM81A,MYO1E,U6,CCNB2,RNF111,U4,ADAM10,MINDY2,U2
7	75686824	76230047	543223	15	SLC38A4,AMIGO2
8	64974521	66588196	1613675	48	PIGK,AK5,ZZZ3,USP33,MIGA1,NEXN,U4,FUBP1,U6,DNAJB4,GIPC2,PTGFR,IFI44L,ADGRL4
8	86157271	87765564	1608293	44	CDC14A,GPR88,VCAM1,EXTL2,SLC30A7,DPH5,S1PR1,OLFM3
8	146384511	147351279	966768	24	GALNT13
9	35441990	35462117	20127	2
9	91235638	96507408	5271770	144	TBL1XR1,U6,NAALADL2,NLGN1,SPATA16,ECT2,NCEH1,TNFSF10,GHSR,FNDC3B
9	98093990	99882273	1788283	47	PHC3,GPR160,SEC62,SAMD7,LRRC31,LRRIQ4,LRRC34,MYNN,ACTRT3,MECOM
9	102076706	103761601	1684895	44	BCHE,U6,SLITRK3,SI,U2,U3
10	6958142	10140251	3182109	87	EXPH5,DDX10,CD1H11ORF87,ZC3H12C,RDX,FDX1,ARHGAP20,CD1H11ORF53,COLCA2,POU2AF1,BTG4,HOATZ,LAYN,SIK2,PPP2R1B,U6,CD1H11ORF1,CRYAB,CD1H11ORF52,DIXDC1,DLAT,PIH1D2,NKAPD1,TIMM8B,IL18
10	44225663	48001128	3775465	109	SNORA72,CHORDC1,NAALAD2,U6,FOLH1,NOX4,TYR,GRM5,U2,CTSC,RAB38,TMEM135,FZD4
10	72331047	73408116	1077069	31	SPON1,RRAS2,COPB1,PSMA1,PDE3B,CYP2R1,CALCB,INSC
11	35103036	38440466	3337430	93	MICU1,U6,MCU,PLA2G12B,OIT3,P4HA1,ECD,NUDT13,FAM149B1,DNAJC9,MRPS16,CFAP70,ANXA7,MSS51,PPP3CB,USP54,Y_RNA,MYOZ1,SYNPO2L,SEC24C,FUT11,CHCHD1,ZSWIM8,CAMK2G,PLAU,VCL,AP3M1,ADK,U5,KAT6B,DUSP29,DUSP13,SAMD8,VDAC2,COMTD1,ZNF503,LRMDA
11	59501275	61421341	1920066	51	HPS1,HPSE2,U6,CNNM1,GOT1,NKX2-3,SLC25A28,ENTPD7,COX15,ABCC2,DNMBP,ERLIN1,CHUK,CWF19L1,BLOC1S2,PKD2L1,SCD,WNT8B,SEC31B,HIF1AN,PAX2
12	8453712	10643471	2189759	58	IFT81,U6,ATP2A2,ANAPC7,ARPC3,GPN3,FAM216A,VPS29,RAD9B,PPTC7,TCTN1,HVCN1,PPP1CC,CCDC63,MYL2,CUX2,PHETA1,SH2B3,ATXN2,BRAP,ALDH2,MAPKAPK5,SNORA62,TMEM116,ERP29,NAA25,TRAFD1,HECTD4,RPL6,PTPN11,RPH3A
12	88186262	89941228	1754966	52	DOK6,CD226,RTTN,SOCS6
13	40164852	40315251	150399	6	LURAP1L
18	23599153	27364215	3765062	98	EYA1,MSC,TRPA1,KCNB2,TERF1,SBSPON,C8ORF89,RDH10,STAU2,U6,METAZOA_SRP,U4,ELOC,TMEM70,LY96,JPH1,GDAP1,PI15,CRISPLD1,HNF4G
18	60108871	61295856	1186985	30	CSMD3,U6

## Sheet: (f)
Table S8. (f) Includes ROH5 shared by at least 75% of the genotyped SIAM cats.
Chromosome	Start	End	ROH length	n snps	Gene name
9	91887359	95505754	3618395	101	U6,NAALADL2,NLGN1,SPATA16
10	44458075	47840526	3382451	97	SNORA72,CHORDC1,NAALAD2,U6,FOLH1,NOX4,TYR,GRM5,U2,CTSC,RAB38,TMEM135
11	36101598	38368730	2267132	64	MSS51,PPP3CB,USP54,Y_RNA,MYOZ1,SYNPO2L,SEC24C,FUT11,CHCHD1,ZSWIM8,CAMK2G,PLAU,VCL,AP3M1,ADK,U5,U6,KAT6B,DUSP29,DUSP13,SAMD8,VDAC2,COMTD1,ZNF503,LRMDA
12	89096676	89935635	838959	28

## Sheet: (g)
Table S8. (g) Includes ROH5 shared by at least 90% of the genotyped SIAM cats.
Chromosome	Start	End	ROH length	n snps	Gene name
9	93110830	94848311	1737481	52	NAALADL2,NLGN1
11	36101598	36709403	607805	21	MSS51,PPP3CB,USP54,Y_RNA,MYOZ1,SYNPO2L,SEC24C,FUT11,CHCHD1,ZSWIM8,CAMK2G,PLAU,VCL,AP3M1,ADK
