# Supplementary material for: Tracking footprints of artificial and natural selection signatures in breeding and non-breeding cats
Source: Sci Rep. 2022 Oct 27;12:18061. doi: 10.1038/s41598-022-22155-7 (PMC9613910; doi:10.1038/s41598-022-22155-7)
Supplement: Supplementary file 1 — Supplementary Information. [file 41598_2022_22155_MOESM1_ESM.zip › Supplementary Table S9.xlsx]

## Sheet: (a)all stray consensus ROHs
Table S9. Consensus ROHs identified in strays. Given are the considered cat chromosome, the start and end positions of the ROH on that chromosome, the number of animals containing the ROHs, as well as the animal distribution (number and percentage) in different living regions. (a) Include all of the consensus ROHs identified in strays.
Pool	Chr.	Start (bp)	End (bp)	No. animal	Percentage in Bleckede	Percentage in Frankfurt	Percentage in Hamburg	Percentage in Hohne	Percentage in Landau	Percentage in Leonberg	Percentage in Lindau	Percentage in Stuttgart	No. in Bleckede	No. in Frankfurt	No. in Hamburg	No. in Hohne	No. in Landau	No. in Leonberg	No. in Lindau	No. in Stuttgart	Poolt1	Poolt2	Poolt3	Poolt4	Poolt5	Poolt6	Poolt7	Poolt8
S83	A1	1009692	2042727	18	0.181818	0.151515	0	0.037037	0.0555556	0.375	0.142857	0.125	2	5	0	1	1	3	5	1	0	0	0	0	0	0	1	0
S212	A1	4161305	4230091	7	0	0.0909091	0	0	0	0.125	0.0571429	0.125	0	3	0	0	0	1	2	1	0	0	0	1	0	0	0	0
S213	A1	5820323	6817646	7	0	0.0606061	0	0	0.0555556	0.125	0.0571429	0.125	0	2	0	0	1	1	2	1	0	0	0	0	1	0	0	0
S314	A1	9381342	9793085	4	0	0.030303	0	0	0.0555556	0.125	0.0285714	0	0	1	0	0	1	1	1	0	0	0	0	1	0	0	0	0
S315	A1	11348389	13022030	4	0	0.0606061	0	0	0.0555556	0.125	0	0	0	2	0	0	1	1	0	0	0	0	1	0	0	0	0	0
S133	A1	15059624	15524724	11	0	0.0606061	0.1	0.0740741	0.166667	0.25	0.0285714	0	0	2	1	2	3	2	1	0	0	0	0	0	0	1	0	0
S243	A1	31065925	31090011	6	0	0.030303	0	0.037037	0	0.125	0.0571429	0.125	0	1	0	1	0	1	2	1	0	0	0	0	1	0	0	0
S244	A1	31409169	31607672	6	0	0.0606061	0	0.037037	0.0555556	0	0.0571429	0	0	2	0	1	1	0	2	0	0	0	0	1	0	0	0	0
S245	A1	31720102	33283038	6	0	0.0606061	0	0.037037	0.0555556	0	0.0571429	0	0	2	0	1	1	0	2	0	0	0	0	1	0	0	0	0
S368	A1	37650714	39838725	2	0	0	0	0.037037	0	0	0.0285714	0	0	0	0	1	0	0	1	0	0	1	0	0	0	0	0	0
S369	A1	39959584	41975255	2	0	0.030303	0	0	0	0	0.0285714	0	0	1	0	0	0	0	1	0	0	1	0	0	0	0	0	0
S370	A1	50579351	52356692	2	0	0	0.1	0	0.0555556	0	0	0	0	0	1	0	1	0	0	0	0	1	0	0	0	0	0	0
S90	A1	55233863	55260178	16	0	0.151515	0	0.0740741	0.166667	0	0.171429	0	0	5	0	2	3	0	6	0	0	0	0	1	0	0	0	0
S102	A1	56054381	56167848	14	0	0.0909091	0	0.037037	0.277778	0	0.142857	0	0	3	0	1	5	0	5	0	0	0	0	1	0	0	0	0
S103	A1	56248832	56519358	14	0	0.0909091	0	0.0740741	0.277778	0	0.114286	0	0	3	0	2	5	0	4	0	0	0	0	1	0	0	0	0
S192	A1	57340690	58388922	8	0.0909091	0	0	0.037037	0.222222	0	0.0571429	0	1	0	0	1	4	0	2	0	0	0	0	1	0	0	0	0
S246	A1	59224784	60237749	6	0.0909091	0	0	0.037037	0.0555556	0	0.0857143	0	1	0	0	1	1	0	3	0	0	0	0	1	0	0	0	0
S214	A1	60513785	60590822	7	0	0	0	0.037037	0.0555556	0.125	0.114286	0	0	0	0	1	1	1	4	0	0	0	0	1	0	0	0	0
S247	A1	61882301	61948999	6	0	0.030303	0	0	0.0555556	0.125	0.0571429	0.125	0	1	0	0	1	1	2	1	0	0	0	0	1	0	0	0
S248	A1	62036918	62211480	6	0	0.030303	0	0	0	0.125	0.0857143	0.125	0	1	0	0	0	1	3	1	0	0	0	1	0	0	0	0
S249	A1	63576713	63585691	6	0	0.030303	0	0.037037	0	0	0.0857143	0.125	0	1	0	1	0	0	3	1	0	0	0	1	0	0	0	0
S371	A1	95363865	97616818	2	0	0	0	0	0.111111	0	0	0	0	0	0	0	2	0	0	0	1	0	0	0	0	0	0	0
S316	A1	107130936	107268856	4	0	0.0606061	0	0	0.0555556	0	0.0285714	0	0	2	0	0	1	0	1	0	0	0	1	0	0	0	0	0
S250	A1	107732330	109242473	6	0	0.0606061	0	0	0.111111	0	0.0285714	0.125	0	2	0	0	2	0	1	1	0	0	0	1	0	0	0	0
S215	A1	109878153	110297076	7	0	0.0606061	0	0	0.166667	0	0.0285714	0.125	0	2	0	0	3	0	1	1	0	0	0	1	0	0	0	0
S152	A1	112126156	112201399	10	0	0.0909091	0	0.037037	0.166667	0.125	0.0571429	0	0	3	0	1	3	1	2	0	0	0	0	0	1	0	0	0
S216	A1	113003519	113934803	7	0	0.0606061	0	0.0740741	0.0555556	0.125	0.0285714	0	0	2	0	2	1	1	1	0	0	0	0	0	1	0	0	0
S49	A1	116674897	117869807	22	0.0909091	0.121212	0.1	0.259259	0.222222	0	0.0857143	0.25	1	4	1	7	4	0	3	2	0	0	0	0	0	0	1	0
S251	A1	122127223	122644447	6	0	0.030303	0.1	0.037037	0.0555556	0	0.0571429	0	0	1	1	1	1	0	2	0	0	0	0	0	1	0	0	0
S252	A1	123577869	123738672	6	0	0.0606061	0	0.037037	0.0555556	0	0.0571429	0	0	2	0	1	1	0	2	0	0	0	0	1	0	0	0	0
S217	A1	129047743	129047743	7	0	0.030303	0	0.0740741	0.166667	0	0.0285714	0	0	1	0	2	3	0	1	0	0	0	0	1	0	0	0	0
S253	A1	129494144	130974435	6	0	0.030303	0	0.0740741	0.0555556	0.125	0.0285714	0	0	1	0	2	1	1	1	0	0	0	0	0	1	0	0	0
S61	A1	147127469	147275798	21	0.272727	0.0606061	0.5	0.148148	0	0	0.2	0	3	2	5	4	0	0	7	0	0	0	0	0	1	0	0	0
S76	A1	148939123	148939123	19	0.272727	0.0909091	0.5	0.037037	0	0	0.171429	0.125	3	3	5	1	0	0	6	1	0	0	0	0	0	1	0	0
S339	A1	153767664	153767664	3	0.0909091	0	0.1	0	0	0	0.0285714	0	1	0	1	0	0	0	1	0	0	0	1	0	0	0	0	0
S218	A1	155189742	156070083	7	0.181818	0.030303	0.4	0	0	0	0	0	2	1	4	0	0	0	0	0	0	0	1	0	0	0	0	0
S340	A1	158543768	159867585	3	0	0	0	0.0740741	0	0	0.0285714	0	0	0	0	2	0	0	1	0	0	1	0	0	0	0	0	0
S317	A1	160198989	160238455	4	0.0909091	0	0	0.0740741	0	0	0.0285714	0	1	0	0	2	0	0	1	0	0	0	1	0	0	0	0	0
S69	A1	195218740	195218740	20	0.272727	0.030303	0	0.259259	0.166667	0	0.142857	0.125	3	1	0	7	3	0	5	1	0	0	0	0	0	1	0	0
S32	A1	195600825	195907718	26	0.454545	0.0606061	0	0.333333	0.166667	0	0.171429	0.125	5	2	0	9	3	0	6	1	0	0	0	0	0	1	0	0
S287	A1	208532156	209104969	5	0	0.0606061	0.1	0	0	0	0.0571429	0	0	2	1	0	0	0	2	0	0	0	1	0	0	0	0	0
S341	A1	216363473	218003525	3	0	0.030303	0	0.037037	0	0	0.0285714	0	0	1	0	1	0	0	1	0	0	0	1	0	0	0	0	0
S342	A1	218472651	218545417	3	0	0.030303	0	0.037037	0	0	0.0285714	0	0	1	0	1	0	0	1	0	0	0	1	0	0	0	0	0
S288	A1	219028208	219070251	5	0	0.030303	0	0.0740741	0	0	0.0571429	0	0	1	0	2	0	0	2	0	0	0	1	0	0	0	0	0
S50	A1	220267443	220522959	22	0.363636	0.212121	0.1	0.148148	0.111111	0	0.0857143	0.125	4	7	1	4	2	0	3	1	0	0	0	0	0	0	1	0
S1	A1	221117623	221264370	43	0.545455	0.272727	0.1	0.407407	0.333333	0	0.171429	0.5	6	9	1	11	6	0	6	4	0	0	0	0	0	0	1	0
S5	A1	221407360	221497210	41	0.636364	0.242424	0	0.407407	0.277778	0	0.171429	0.5	7	8	0	11	5	0	6	4	0	0	0	0	0	1	0	0
S9	A1	222030957	222250302	38	0.636364	0.212121	0	0.37037	0.277778	0	0.171429	0.375	7	7	0	10	5	0	6	3	0	0	0	0	0	1	0	0
S23	A1	222577115	222652917	31	0.545455	0.0909091	0	0.333333	0.222222	0	0.171429	0.375	6	3	0	9	4	0	6	3	0	0	0	0	0	1	0	0
S24	A1	222794351	222938051	30	0.545455	0.0909091	0.1	0.333333	0.111111	0	0.171429	0.375	6	3	1	9	2	0	6	3	0	0	0	0	0	0	1	0
S119	A1	223464548	223464548	12	0.363636	0	0.1	0.111111	0.0555556	0	0.0571429	0.125	4	0	1	3	1	0	2	1	0	0	0	0	0	1	0	0
S120	A1	223654345	223654345	12	0.272727	0	0.1	0.111111	0.111111	0	0.0571429	0.125	3	0	1	3	2	0	2	1	0	0	0	0	0	1	0	0
S175	A1	223844610	223844610	9	0.0909091	0	0.1	0.111111	0.111111	0	0.0571429	0	1	0	1	3	2	0	2	0	0	0	0	0	1	0	0	0
S121	A1	224151734	224151734	12	0.0909091	0	0.2	0.111111	0.111111	0.125	0.0857143	0	1	0	2	3	2	1	3	0	0	0	0	0	0	1	0	0
S77	A1	224671020	225073103	19	0.363636	0.0606061	0.3	0.0740741	0.166667	0.125	0.114286	0	4	2	3	2	3	1	4	0	0	0	0	0	0	0	1	0
S343	A1	228906890	235269885	3	0	0.030303	0	0	0.0555556	0	0.0285714	0	0	1	0	0	1	0	1	0	0	0	1	0	0	0	0	0
S193	A1	237157554	237813562	8	0.0909091	0.0606061	0	0	0.111111	0.125	0.0571429	0	1	2	0	0	2	1	2	0	0	0	0	0	1	0	0	0
S219	A1	241425661	241925490	7	0.0909091	0.030303	0	0.037037	0.0555556	0.125	0.0571429	0	1	1	0	1	1	1	2	0	0	0	0	0	0	1	0	0
S318	A2	18578916	20330281	4	0	0.0606061	0.1	0.037037	0	0	0	0	0	2	1	1	0	0	0	0	0	0	1	0	0	0	0	0
S372	A2	27547487	28287790	2	0	0.030303	0	0	0.0555556	0	0	0	0	1	0	0	1	0	0	0	0	1	0	0	0	0	0	0
S373	A2	31727840	33948385	2	0	0.030303	0	0	0.0555556	0	0	0	0	1	0	0	1	0	0	0	0	1	0	0	0	0	0	0
S254	A2	44531300	44810087	6	0.0909091	0.030303	0	0	0.111111	0	0.0571429	0	1	1	0	0	2	0	2	0	0	0	0	1	0	0	0	0
S255	A2	46459542	46688731	6	0.0909091	0.030303	0.1	0	0.0555556	0	0.0571429	0	1	1	1	0	1	0	2	0	0	0	0	0	1	0	0	0
S153	A2	53845089	54771363	10	0	0.0606061	0.2	0.0740741	0.0555556	0	0.0857143	0	0	2	2	2	1	0	3	0	0	0	0	0	1	0	0	0
S96	A2	59334335	59971860	15	0	0.0606061	0.1	0.111111	0.111111	0	0.2	0	0	2	1	3	2	0	7	0	0	0	0	0	1	0	0	0
S344	A2	67920901	69746996	3	0	0	0	0	0.0555556	0	0.0571429	0	0	0	0	0	1	0	2	0	0	1	0	0	0	0	0	0
S345	A2	74540351	76150407	3	0	0	0	0.0740741	0	0	0.0285714	0	0	0	0	2	0	0	1	0	0	1	0	0	0	0	0	0
S289	A2	78537112	80293279	5	0	0	0	0.111111	0	0.125	0.0285714	0	0	0	0	3	0	1	1	0	0	0	1	0	0	0	0	0
S256	A2	82047768	83186918	6	0	0.030303	0	0.037037	0	0.125	0.0571429	0.125	0	1	0	1	0	1	2	1	0	0	0	0	1	0	0	0
S257	A2	89084181	89227999	6	0	0	0	0.037037	0	0.125	0.0571429	0.25	0	0	0	1	0	1	2	2	0	0	0	1	0	0	0	0
S258	A2	89366480	90820676	6	0	0	0	0.037037	0.0555556	0.125	0.0571429	0.125	0	0	0	1	1	1	2	1	0	0	0	0	1	0	0	0
S111	A2	93141879	93673705	13	0.272727	0.030303	0.2	0.0740741	0.0555556	0.125	0.0571429	0.125	3	1	2	2	1	1	2	1	0	0	0	0	0	0	0	1
S104	A2	94608511	94723858	14	0.181818	0	0.2	0.111111	0.111111	0.125	0.0857143	0.125	2	0	2	3	2	1	3	1	0	0	0	0	0	0	1	0
S91	A2	101929121	101929121	16	0	0.0909091	0.1	0.111111	0.0555556	0.125	0.171429	0.125	0	3	1	3	1	1	6	1	0	0	0	0	0	0	1	0
S84	A2	102217045	102312702	18	0.181818	0.0909091	0.1	0.111111	0.111111	0.125	0.142857	0.125	2	3	1	3	2	1	5	1	0	0	0	0	0	0	0	1
S62	A2	102746003	102872209	21	0.181818	0.0909091	0.1	0.148148	0.166667	0.125	0.171429	0.125	2	3	1	4	3	1	6	1	0	0	0	0	0	0	0	1
S51	A2	102886573	102985616	22	0.181818	0.0606061	0.1	0.185185	0.166667	0.25	0.171429	0.125	2	2	1	5	3	2	6	1	0	0	0	0	0	0	0	1
S17	A2	103910419	103910419	35	0.181818	0.181818	0.3	0.259259	0.277778	0.375	0.228571	0.125	2	6	3	7	5	3	8	1	0	0	0	0	0	0	0	1
S14	A2	104152061	104178994	36	0.181818	0.212121	0.3	0.259259	0.222222	0.375	0.257143	0.125	2	7	3	7	4	3	9	1	0	0	0	0	0	0	0	1
S15	A2	104251009	104698329	36	0.181818	0.212121	0.3	0.222222	0.222222	0.5	0.257143	0.125	2	7	3	6	4	4	9	1	0	0	0	0	0	0	0	1
S52	A2	105692667	105768119	22	0.0909091	0.121212	0.2	0.111111	0.166667	0.25	0.2	0	1	4	2	3	3	2	7	0	0	0	0	0	0	0	1	0
S134	A2	106645211	106744177	11	0.0909091	0.030303	0.2	0.111111	0.0555556	0.125	0.0571429	0	1	1	2	3	1	1	2	0	0	0	0	0	0	0	1	0
S154	A2	107556773	108392853	10	0	0	0.2	0.111111	0.0555556	0.125	0.0857143	0	0	0	2	3	1	1	3	0	0	0	0	0	1	0	0	0
S122	A2	113762372	114255659	12	0.0909091	0.030303	0.4	0.0740741	0.0555556	0.125	0.0571429	0	1	1	4	2	1	1	2	0	0	0	0	0	0	0	1	0
S220	A2	119012979	119012979	7	0	0.030303	0.1	0.037037	0.111111	0.125	0.0285714	0	0	1	1	1	2	1	1	0	0	0	0	0	0	1	0	0
S221	A2	119848174	119977598	7	0	0.030303	0.1	0.037037	0.0555556	0.25	0.0285714	0	0	1	1	1	1	2	1	0	0	0	0	0	0	1	0	0
S259	A2	121392348	121622678	6	0	0.030303	0.1	0.037037	0.0555556	0.125	0.0285714	0	0	1	1	1	1	1	1	0	0	0	0	0	0	1	0	0
S290	A2	130145688	132092867	5	0	0.030303	0	0.037037	0	0.25	0.0285714	0	0	1	0	1	0	2	1	0	0	0	0	1	0	0	0	0
S176	A2	135116087	135228313	9	0	0.0606061	0	0.0740741	0	0.25	0.0857143	0	0	2	0	2	0	2	3	0	0	0	0	1	0	0	0	0
S123	A2	136362957	136691462	12	0	0.0606061	0	0.148148	0.0555556	0.375	0.0571429	0	0	2	0	4	1	3	2	0	0	0	0	0	1	0	0	0
S105	A2	137197292	137331824	14	0.272727	0	0	0.111111	0.111111	0.5	0.0571429	0	3	0	0	3	2	4	2	0	0	0	0	0	1	0	0	0
S70	A2	137801728	137918515	20	0.363636	0.030303	0.1	0.148148	0.166667	0.5	0.0857143	0	4	1	1	4	3	4	3	0	0	0	0	0	0	0	1	0
S63	A2	138524681	138985420	21	0.363636	0.151515	0.1	0.111111	0.111111	0.375	0.0857143	0	4	5	1	3	2	3	3	0	0	0	0	0	0	0	1	0
S124	A2	139438873	139620105	12	0.0909091	0.151515	0.1	0.111111	0	0.125	0.0285714	0	1	5	1	3	0	1	1	0	0	0	0	0	0	1	0	0
S155	A2	140369229	140369229	10	0	0.121212	0.1	0.111111	0	0.125	0.0285714	0	0	4	1	3	0	1	1	0	0	0	0	0	1	0	0	0
S177	A2	141461653	141593574	9	0	0.0606061	0.1	0.111111	0	0.125	0.0571429	0	0	2	1	3	0	1	2	0	0	0	0	0	1	0	0	0
S346	A2	146821366	148987889	3	0	0.030303	0	0	0.0555556	0	0.0285714	0	0	1	0	0	1	0	1	0	0	0	1	0	0	0	0	0
S347	A3	12503474	13522108	3	0.0909091	0.0606061	0	0	0	0	0	0	1	2	0	0	0	0	0	0	0	1	0	0	0	0	0	0
S291	A3	24464365	25610580	5	0	0.030303	0	0.037037	0	0	0.0857143	0	0	1	0	1	0	0	3	0	0	0	1	0	0	0	0	0
S374	A3	50532235	50810365	2	0	0.030303	0	0.037037	0	0	0	0	0	1	0	1	0	0	0	0	0	1	0	0	0	0	0	0
S375	A3	93861890	95787708	2	0	0	0	0	0	0	0.0571429	0	0	0	0	0	0	0	2	0	1	0	0	0	0	0	0	0
S260	A3	97933413	98180280	6	0.0909091	0.0909091	0.1	0	0	0	0.0285714	0	1	3	1	0	0	0	1	0	0	0	0	1	0	0	0	0
S376	A3	115220827	116220580	2	0	0.030303	0	0.037037	0	0	0	0	0	1	0	1	0	0	0	0	0	1	0	0	0	0	0	0
S319	A3	134521407	135990994	4	0.0909091	0	0	0	0.0555556	0.125	0.0285714	0	1	0	0	0	1	1	1	0	0	0	0	1	0	0	0	0
S292	A3	137631906	138147165	5	0.0909091	0.030303	0	0	0.0555556	0.125	0.0285714	0	1	1	0	0	1	1	1	0	0	0	0	0	1	0	0	0
S53	B1	44685353	44783774	22	0.181818	0.212121	0.2	0.0740741	0.0555556	0.125	0.142857	0.25	2	7	2	2	1	1	5	2	0	0	0	0	0	0	0	1
S54	B1	44983128	45454625	22	0.0909091	0.212121	0.1	0.111111	0.0555556	0.125	0.142857	0.375	1	7	1	3	1	1	5	3	0	0	0	0	0	0	0	1
S293	B1	47220583	47255329	5	0	0.0606061	0	0.037037	0	0.125	0	0.125	0	2	0	1	0	1	0	1	0	0	0	1	0	0	0	0
S261	B1	53768297	54134838	6	0	0.030303	0.1	0.037037	0	0.125	0.0285714	0.125	0	1	1	1	0	1	1	1	0	0	0	0	0	1	0	0
S294	B1	54940140	55361348	5	0	0.030303	0	0.037037	0	0.125	0.0285714	0.125	0	1	0	1	0	1	1	1	0	0	0	0	1	0	0	0
S348	B1	78159671	80100235	3	0	0.030303	0	0	0.0555556	0	0.0285714	0	0	1	0	0	1	0	1	0	0	0	1	0	0	0	0	0
S295	B1	83280116	85020254	5	0	0.030303	0	0	0.0555556	0	0.0571429	0.125	0	1	0	0	1	0	2	1	0	0	0	1	0	0	0	0
S222	B1	100513410	100968889	7	0	0.0909091	0	0.0740741	0	0	0.0285714	0.125	0	3	0	2	0	0	1	1	0	0	0	1	0	0	0	0
S262	B1	101548564	101920470	6	0	0.030303	0	0.0740741	0	0.125	0.0285714	0.125	0	1	0	2	0	1	1	1	0	0	0	0	1	0	0	0
S178	B1	102888436	103101934	9	0.0909091	0.030303	0	0.111111	0	0.125	0.0571429	0.125	1	1	0	3	0	1	2	1	0	0	0	0	0	1	0	0
S135	B1	103235020	103313389	11	0.0909091	0.0606061	0	0.0740741	0.0555556	0.125	0.0857143	0.125	1	2	0	2	1	1	3	1	0	0	0	0	0	0	1	0
S112	B1	104249274	104553639	13	0.0909091	0.0606061	0.3	0.037037	0.0555556	0	0.114286	0.125	1	2	3	1	1	0	4	1	0	0	0	0	0	0	1	0
S113	B1	105013511	105013511	13	0.0909091	0.0909091	0.3	0	0.0555556	0	0.114286	0.125	1	3	3	0	1	0	4	1	0	0	0	0	0	1	0	0
S92	B1	105393532	105646229	16	0.0909091	0.151515	0.3	0.0740741	0.0555556	0	0.0857143	0.125	1	5	3	2	1	0	3	1	0	0	0	0	0	0	1	0
S71	B1	106871185	106871185	20	0.363636	0.151515	0.3	0.0740741	0.111111	0	0.0857143	0.125	4	5	3	2	2	0	3	1	0	0	0	0	0	0	1	0
S78	B1	107065206	107065206	19	0.363636	0.121212	0.3	0.0740741	0.111111	0	0.0857143	0.125	4	4	3	2	2	0	3	1	0	0	0	0	0	0	1	0
S33	B1	108108709	108193216	26	0.363636	0.151515	0.1	0.222222	0.166667	0	0.114286	0.375	4	5	1	6	3	0	4	3	0	0	0	0	0	0	1	0
S37	B1	108438596	108516467	25	0.363636	0.121212	0.1	0.222222	0.166667	0	0.114286	0.375	4	4	1	6	3	0	4	3	0	0	0	0	0	0	1	0
S28	B1	108782843	109153918	27	0.0909091	0.151515	0.1	0.296296	0.166667	0	0.171429	0.375	1	5	1	8	3	0	6	3	0	0	0	0	0	0	1	0
S29	B1	109271331	109281374	27	0.0909091	0.151515	0	0.296296	0.222222	0	0.171429	0.375	1	5	0	8	4	0	6	3	0	0	0	0	0	1	0	0
S26	B1	109598071	109764135	29	0.363636	0.121212	0	0.296296	0.222222	0	0.171429	0.375	4	4	0	8	4	0	6	3	0	0	0	0	0	1	0	0
S27	B1	109966709	110041389	28	0.363636	0.121212	0	0.259259	0.222222	0	0.171429	0.375	4	4	0	7	4	0	6	3	0	0	0	0	0	1	0	0
S30	B1	110643883	110711540	27	0.363636	0.151515	0	0.259259	0.222222	0	0.142857	0.25	4	5	0	7	4	0	5	2	0	0	0	0	0	1	0	0
S86	B1	111330754	111356306	17	0.363636	0.121212	0	0.111111	0.111111	0	0.0857143	0.125	4	4	0	3	2	0	3	1	0	0	0	0	0	1	0	0
S125	B1	111676114	111676114	12	0.0909091	0.0909091	0	0.111111	0.0555556	0	0.0857143	0.125	1	3	0	3	1	0	3	1	0	0	0	0	0	1	0	0
S156	B1	111830680	111830680	10	0	0.0909091	0	0.111111	0	0	0.0857143	0.125	0	3	0	3	0	0	3	1	0	0	0	1	0	0	0	0
S296	B1	114809755	114897889	5	0.0909091	0	0	0.037037	0	0	0.0571429	0.125	1	0	0	1	0	0	2	1	0	0	0	1	0	0	0	0
S297	B1	116201025	116470183	5	0.181818	0	0	0	0	0	0.0571429	0.125	2	0	0	0	0	0	2	1	0	0	1	0	0	0	0	0
S263	B1	123674099	127200034	6	0.272727	0.030303	0	0.037037	0	0	0.0285714	0	3	1	0	1	0	0	1	0	0	0	0	1	0	0	0	0
S87	B1	131996729	132128391	17	0.363636	0.0606061	0.1	0.111111	0.0555556	0	0.142857	0.125	4	2	1	3	1	0	5	1	0	0	0	0	0	0	1	0
S194	B1	133090191	133153526	8	0.272727	0.030303	0.1	0.037037	0	0	0.0285714	0.125	3	1	1	1	0	0	1	1	0	0	0	0	0	1	0	0
S264	B1	134234174	134940469	6	0.272727	0.030303	0	0	0	0	0.0571429	0	3	1	0	0	0	0	2	0	0	0	1	0	0	0	0	0
S265	B1	135010431	136074887	6	0.181818	0.030303	0	0	0	0	0.0857143	0	2	1	0	0	0	0	3	0	0	0	1	0	0	0	0	0
S266	B1	137012475	137064258	6	0.181818	0.0606061	0	0	0	0	0.0571429	0	2	2	0	0	0	0	2	0	0	0	1	0	0	0	0	0
S223	B1	137795725	138804804	7	0.181818	0.0909091	0	0	0	0	0.0571429	0	2	3	0	0	0	0	2	0	0	0	1	0	0	0	0	0
S349	B1	142472182	142789762	3	0.0909091	0.0606061	0	0	0	0	0	0	1	2	0	0	0	0	0	0	0	1	0	0	0	0	0	0
S136	B1	151383838	151405345	11	0.0909091	0.121212	0.1	0.037037	0.0555556	0.125	0.0571429	0	1	4	1	1	1	1	2	0	0	0	0	0	0	0	1	0
S298	B1	176449371	177095020	5	0	0.0606061	0.1	0.037037	0	0	0.0285714	0	0	2	1	1	0	0	1	0	0	0	0	1	0	0	0	0
S224	B1	177257448	177486715	7	0	0.0909091	0	0.037037	0.0555556	0	0.0285714	0.125	0	3	0	1	1	0	1	1	0	0	0	0	1	0	0	0
S195	B1	177917695	178281080	8	0	0.0606061	0	0.111111	0.0555556	0	0.0285714	0.125	0	2	0	3	1	0	1	1	0	0	0	0	1	0	0	0
S377	B1	183513967	185389378	2	0	0.030303	0	0	0	0	0.0285714	0	0	1	0	0	0	0	1	0	0	1	0	0	0	0	0	0
S350	B1	205683396	208151793	3	0	0.030303	0	0	0	0	0.0571429	0	0	1	0	0	0	0	2	0	0	1	0	0	0	0	0	0
S126	B2	163514	636761	12	0.0909091	0.0606061	0	0.185185	0	0.125	0.0857143	0	1	2	0	5	0	1	3	0	0	0	0	0	1	0	0	0
S196	B2	16497382	16827183	8	0	0.0606061	0	0.037037	0.111111	0.125	0.0571429	0	0	2	0	1	2	1	2	0	0	0	0	0	1	0	0	0
S197	B2	17055863	17669333	8	0	0.0909091	0	0.037037	0.111111	0.125	0.0285714	0	0	3	0	1	2	1	1	0	0	0	0	0	1	0	0	0
S137	B2	23828749	23828749	11	0.0909091	0.151515	0	0.037037	0.0555556	0.125	0.0285714	0.125	1	5	0	1	1	1	1	1	0	0	0	0	0	0	1	0
S179	B2	25037688	25168044	9	0	0.121212	0	0	0.111111	0.125	0.0285714	0.125	0	4	0	0	2	1	1	1	0	0	0	0	1	0	0	0
S138	B2	25568198	25975168	11	0	0.151515	0	0.037037	0.111111	0	0.0571429	0.125	0	5	0	1	2	0	2	1	0	0	0	0	1	0	0	0
S97	B2	27423389	27423389	15	0	0.181818	0.1	0.0740741	0.111111	0.125	0.0857143	0	0	6	1	2	2	1	3	0	0	0	0	0	0	1	0	0
S93	B2	28762548	29060717	16	0	0.151515	0.1	0.111111	0.111111	0.125	0.0857143	0.125	0	5	1	3	2	1	3	1	0	0	0	0	0	0	1	0
S79	B2	31180437	31814662	19	0	0.151515	0.2	0.111111	0.222222	0	0.114286	0.125	0	5	2	3	4	0	4	1	0	0	0	0	0	1	0	0
S114	B2	32614506	32657313	13	0	0.0909091	0.2	0.037037	0.166667	0	0.114286	0	0	3	2	1	3	0	4	0	0	0	0	0	1	0	0	0
S115	B2	33376311	33858383	13	0	0.121212	0.1	0.037037	0.111111	0	0.142857	0	0	4	1	1	2	0	5	0	0	0	0	0	1	0	0	0
S225	B2	38238357	38238357	7	0	0.0909091	0.1	0.037037	0.0555556	0	0.0285714	0	0	3	1	1	1	0	1	0	0	0	0	0	1	0	0	0
S157	B2	38925678	40457256	10	0.0909091	0.121212	0	0.037037	0.111111	0	0.0571429	0	1	4	0	1	2	0	2	0	0	0	0	0	1	0	0	0
S267	B2	57341177	57724284	6	0.181818	0.030303	0.2	0	0	0	0.0285714	0	2	1	2	0	0	0	1	0	0	0	0	1	0	0	0	0
S320	B2	59386542	59436227	4	0	0.030303	0.2	0	0.0555556	0	0	0	0	1	2	0	1	0	0	0	0	0	1	0	0	0	0	0
S158	B2	60209997	61158754	10	0	0.0606061	0.1	0	0.111111	0	0.114286	0.125	0	2	1	0	2	0	4	1	0	0	0	0	1	0	0	0
S139	B2	70486767	70568404	11	0	0.0909091	0.2	0.037037	0	0.125	0.114286	0	0	3	2	1	0	1	4	0	0	0	0	0	1	0	0	0
S351	B2	76054331	76171823	3	0	0.030303	0.1	0	0	0	0.0285714	0	0	1	1	0	0	0	1	0	0	0	1	0	0	0	0	0
S352	B2	76755939	78335816	3	0	0	0.1	0	0	0	0.0571429	0	0	0	1	0	0	0	2	0	0	1	0	0	0	0	0	0
S353	B2	82385712	83121407	3	0	0.030303	0.1	0	0	0	0.0285714	0	0	1	1	0	0	0	1	0	0	0	1	0	0	0	0	0
S378	B2	94108601	96017741	2	0	0	0.1	0	0	0.125	0	0	0	0	1	0	0	1	0	0	0	1	0	0	0	0	0	0
S354	B2	125507400	126187242	3	0	0.0606061	0.1	0	0	0	0	0	0	2	1	0	0	0	0	0	0	1	0	0	0	0	0	0
S355	B2	131546752	133435583	3	0	0.030303	0.2	0	0	0	0	0	0	1	2	0	0	0	0	0	0	1	0	0	0	0	0	0
S379	B3	9902900	14101826	2	0	0	0	0	0.0555556	0	0.0285714	0	0	0	0	0	1	0	1	0	0	1	0	0	0	0	0	0
S356	B3	91572878	91695283	3	0	0.0606061	0	0	0.0555556	0	0	0	0	2	0	0	1	0	0	0	0	1	0	0	0	0	0	0
S41	B3	93328317	93328317	24	0.181818	0.242424	0	0.222222	0.0555556	0	0.171429	0.125	2	8	0	6	1	0	6	1	0	0	0	0	0	1	0	0
S140	B3	114572955	116057844	11	0.181818	0.030303	0.1	0.111111	0.0555556	0.125	0.0285714	0.125	2	1	1	3	1	1	1	1	0	0	0	0	0	0	0	1
S38	B3	126866928	127615141	25	0.272727	0.0909091	0.1	0.148148	0.222222	0.125	0.257143	0	3	3	1	4	4	1	9	0	0	0	0	0	0	0	1	0
S180	B3	130848966	133116917	9	0.0909091	0.0909091	0	0.0740741	0	0	0.0857143	0	1	3	0	2	0	0	3	0	0	0	0	1	0	0	0	0
S299	B4	29613599	31320989	5	0	0.030303	0.2	0.037037	0.0555556	0	0	0	0	1	2	1	1	0	0	0	0	0	0	1	0	0	0	0
S268	B4	36552327	37999808	6	0	0.0606061	0	0.037037	0.0555556	0.25	0	0	0	2	0	1	1	2	0	0	0	0	0	1	0	0	0	0
S380	B4	45870447	46399189	2	0	0.030303	0.1	0	0	0	0	0	0	1	1	0	0	0	0	0	0	1	0	0	0	0	0	0
S226	B4	57596600	57686489	7	0	0.0606061	0	0.037037	0.0555556	0.125	0.0285714	0.125	0	2	0	1	1	1	1	1	0	0	0	0	0	1	0	0
S300	B4	62420847	63871353	5	0	0.030303	0	0.037037	0.0555556	0.125	0.0285714	0	0	1	0	1	1	1	1	0	0	0	0	0	1	0	0	0
S321	B4	68394363	68998602	4	0	0.030303	0	0	0.111111	0.125	0	0	0	1	0	0	2	1	0	0	0	0	1	0	0	0	0	0
S301	B4	73348626	74469971	5	0	0	0	0.037037	0.111111	0	0.0571429	0	0	0	0	1	2	0	2	0	0	0	1	0	0	0	0	0
S357	B4	76711677	78540318	3	0	0	0	0.037037	0.0555556	0	0	0.125	0	0	0	1	1	0	0	1	0	0	1	0	0	0	0	0
S358	B4	80686578	81430960	3	0	0.030303	0	0.037037	0.0555556	0	0	0	0	1	0	1	1	0	0	0	0	0	1	0	0	0	0	0
S269	B4	84857855	86049624	6	0	0.030303	0	0.037037	0.0555556	0	0.0857143	0	0	1	0	1	1	0	3	0	0	0	0	1	0	0	0	0
S159	B4	88629027	88808501	10	0	0.0909091	0	0.148148	0	0.125	0.0571429	0	0	3	0	4	0	1	2	0	0	0	0	1	0	0	0	0
S160	B4	89210535	89589664	10	0	0.0909091	0	0.148148	0	0.125	0.0571429	0	0	3	0	4	0	1	2	0	0	0	0	1	0	0	0	0
S381	B4	94573514	94995655	2	0	0.0606061	0	0	0	0	0	0	0	2	0	0	0	0	0	0	1	0	0	0	0	0	0	0
S127	B4	99320730	99320730	12	0	0.0909091	0	0.037037	0.166667	0	0.0857143	0.25	0	3	0	1	3	0	3	2	0	0	0	0	1	0	0	0
S98	B4	99995911	100834897	15	0	0.0909091	0	0.037037	0.166667	0.125	0.114286	0.375	0	3	0	1	3	1	4	3	0	0	0	0	0	1	0	0
S141	B4	102025385	102068376	11	0	0.0909091	0	0.037037	0.111111	0.125	0.0857143	0.125	0	3	0	1	2	1	3	1	0	0	0	0	0	1	0	0
S142	B4	105690127	105690127	11	0	0.0606061	0.1	0.111111	0.111111	0.125	0.0285714	0.125	0	2	1	3	2	1	1	1	0	0	0	0	0	0	1	0
S143	B4	106308759	106339824	11	0	0.0606061	0.1	0.111111	0.111111	0.125	0.0285714	0.125	0	2	1	3	2	1	1	1	0	0	0	0	0	0	1	0
S128	B4	106366926	106390801	12	0	0.0606061	0	0.111111	0.111111	0.125	0.0285714	0.375	0	2	0	3	2	1	1	3	0	0	0	0	0	1	0	0
S85	B4	108116748	108143363	18	0	0.0909091	0	0.185185	0.111111	0.25	0.0571429	0.5	0	3	0	5	2	2	2	4	0	0	0	0	0	1	0	0
S42	B4	108696310	108696310	24	0	0.0909091	0	0.222222	0.111111	0.25	0.171429	0.625	0	3	0	6	2	2	6	5	0	0	0	0	0	1	0	0
S46	B4	109535927	109784722	23	0.0909091	0.0909091	0	0.222222	0.111111	0.25	0.171429	0.375	1	3	0	6	2	2	6	3	0	0	0	0	0	0	1	0
S129	B4	110931418	110931418	12	0.0909091	0.030303	0	0.0740741	0.111111	0	0.114286	0.25	1	1	0	2	2	0	4	2	0	0	0	0	0	1	0	0
S144	B4	111363162	111429697	11	0.0909091	0.030303	0	0.037037	0.111111	0.125	0.0857143	0.25	1	1	0	1	2	1	3	2	0	0	0	0	0	0	1	0
S161	B4	111890024	111890024	10	0	0.030303	0	0.0740741	0.111111	0.125	0.0571429	0.25	0	1	0	2	2	1	2	2	0	0	0	0	0	1	0	0
S116	B4	112349472	113206076	13	0	0.030303	0	0.037037	0.111111	0.125	0.171429	0.25	0	1	0	1	2	1	6	2	0	0	0	0	0	1	0	0
S322	B4	142352355	144522060	4	0.0909091	0.030303	0	0	0	0	0.0571429	0	1	1	0	0	0	0	2	0	0	0	1	0	0	0	0	0
S382	C1	2354606	3828594	2	0	0	0	0.037037	0	0.125	0	0	0	0	0	1	0	1	0	0	0	1	0	0	0	0	0	0
S383	C1	6474028	11019127	2	0	0.0606061	0	0	0	0	0	0	0	2	0	0	0	0	0	0	1	0	0	0	0	0	0	0
S323	C1	50036974	51843703	4	0	0.0606061	0	0.0740741	0	0	0	0	0	2	0	2	0	0	0	0	0	1	0	0	0	0	0	0
S162	C1	53828520	54687247	10	0.363636	0.0909091	0	0.037037	0	0	0.0571429	0	4	3	0	1	0	0	2	0	0	0	0	1	0	0	0	0
S227	C1	59522871	59522871	7	0	0.151515	0	0.037037	0	0.125	0	0	0	5	0	1	0	1	0	0	0	0	1	0	0	0	0	0
S228	C1	59624063	60100376	7	0.0909091	0.121212	0	0.037037	0	0.125	0	0	1	4	0	1	0	1	0	0	0	0	0	1	0	0	0	0
S302	C1	61600278	61600278	5	0	0.0909091	0	0.037037	0.0555556	0	0	0	0	3	0	1	1	0	0	0	0	0	1	0	0	0	0	0
S130	C1	65761427	66018404	12	0	0.0606061	0.1	0.185185	0.166667	0	0.0285714	0	0	2	1	5	3	0	1	0	0	0	0	0	1	0	0	0
S198	C1	66947654	67150983	8	0	0.0909091	0	0.111111	0.111111	0	0	0	0	3	0	3	2	0	0	0	0	0	1	0	0	0	0	0
S303	C1	71118477	71376524	5	0	0.0606061	0.1	0.037037	0.0555556	0	0	0	0	2	1	1	1	0	0	0	0	0	0	1	0	0	0	0
S304	C1	71564153	74738416	5	0	0.030303	0.1	0.037037	0.0555556	0	0	0.125	0	1	1	1	1	0	0	1	0	0	0	0	1	0	0	0
S181	C1	78263382	80021037	9	0	0.0606061	0.1	0.037037	0.0555556	0.125	0.0571429	0.125	0	2	1	1	1	1	2	1	0	0	0	0	0	0	1	0
S55	C1	83080682	83105133	22	0.454545	0.151515	0.1	0.111111	0.111111	0	0.0857143	0.375	5	5	1	3	2	0	3	3	0	0	0	0	0	0	1	0
S56	C1	83290835	83697700	22	0.454545	0.151515	0.1	0.0740741	0.111111	0	0.114286	0.375	5	5	1	2	2	0	4	3	0	0	0	0	0	0	1	0
S57	C1	83737764	84286270	22	0.454545	0.121212	0.1	0.111111	0.111111	0	0.114286	0.375	5	4	1	3	2	0	4	3	0	0	0	0	0	0	1	0
S106	C1	88048458	88204783	14	0	0.121212	0.2	0	0.0555556	0.125	0.114286	0.25	0	4	2	0	1	1	4	2	0	0	0	0	0	1	0	0
S72	C1	88685030	88716903	20	0	0.0909091	0.2	0.037037	0.111111	0.125	0.171429	0.625	0	3	2	1	2	1	6	5	0	0	0	0	0	0	1	0
S73	C1	88854681	88993053	20	0	0.0606061	0.2	0.0740741	0.111111	0.125	0.171429	0.625	0	2	2	2	2	1	6	5	0	0	0	0	0	0	1	0
S74	C1	89343819	89456553	20	0	0.0606061	0.1	0.111111	0.111111	0.125	0.171429	0.625	0	2	1	3	2	1	6	5	0	0	0	0	0	0	1	0
S64	C1	89709700	89882931	21	0	0.121212	0.1	0.111111	0.111111	0.125	0.142857	0.625	0	4	1	3	2	1	5	5	0	0	0	0	0	0	1	0
S384	C1	114172474	115611757	2	0	0	0	0.037037	0	0	0.0285714	0	0	0	0	1	0	0	1	0	0	1	0	0	0	0	0	0
S324	C1	138725404	139663851	4	0.0909091	0.030303	0	0.037037	0.0555556	0	0	0	1	1	0	1	1	0	0	0	0	0	0	1	0	0	0	0
S325	C1	139809799	140128523	4	0.0909091	0.0606061	0	0	0.0555556	0	0	0	1	2	0	0	1	0	0	0	0	0	1	0	0	0	0	0
S326	C1	148823837	148823837	4	0	0.030303	0	0.037037	0	0	0.0571429	0	0	1	0	1	0	0	2	0	0	0	1	0	0	0	0	0
S270	C1	150913055	151045912	6	0	0.0909091	0	0	0	0	0.0857143	0	0	3	0	0	0	0	3	0	0	1	0	0	0	0	0	0
S271	C1	151153718	151153718	6	0	0.0606061	0	0	0	0	0.114286	0	0	2	0	0	0	0	4	0	0	1	0	0	0	0	0	0
S272	C1	151223213	152872693	6	0	0.030303	0	0.037037	0	0	0.114286	0	0	1	0	1	0	0	4	0	0	0	1	0	0	0	0	0
S273	C1	157735663	158081673	6	0	0.0606061	0	0.037037	0.111111	0	0	0.125	0	2	0	1	2	0	0	1	0	0	0	1	0	0	0	0
S385	C1	184031774	186248175	2	0	0.0606061	0	0	0	0	0	0	0	2	0	0	0	0	0	0	1	0	0	0	0	0	0	0
S199	C1	189587772	190584716	8	0.0909091	0.0606061	0	0.0740741	0	0	0.0571429	0.125	1	2	0	2	0	0	2	1	0	0	0	0	1	0	0	0
S18	C1	197086238	197107235	34	0.0909091	0.272727	0.3	0.222222	0.111111	0	0.314286	0.25	1	9	3	6	2	0	11	2	0	0	0	0	0	0	1	0
S19	C1	197148156	197148156	34	0.0909091	0.272727	0.3	0.185185	0.166667	0	0.314286	0.25	1	9	3	5	3	0	11	2	0	0	0	0	0	0	1	0
S20	C1	197165009	197170744	34	0.0909091	0.30303	0.3	0.148148	0.166667	0	0.314286	0.25	1	10	3	4	3	0	11	2	0	0	0	0	0	0	1	0
S10	C1	197444115	197444115	38	0.0909091	0.30303	0.3	0.222222	0.166667	0	0.371429	0.25	1	10	3	6	3	0	13	2	0	0	0	0	0	0	1	0
S6	C1	197648200	197686731	41	0.181818	0.30303	0.3	0.222222	0.222222	0.125	0.4	0.125	2	10	3	6	4	1	14	1	0	0	0	0	0	0	0	1
S3	C1	197828378	197972131	42	0.181818	0.30303	0.2	0.222222	0.333333	0.125	0.4	0.125	2	10	2	6	6	1	14	1	0	0	0	0	0	0	0	1
S2	C1	198076022	198204303	43	0.272727	0.272727	0.2	0.222222	0.333333	0.25	0.4	0.125	3	9	2	6	6	2	14	1	0	0	0	0	0	0	0	1
S4	C1	198407286	198452988	42	0.272727	0.272727	0.2	0.222222	0.333333	0.25	0.4	0	3	9	2	6	6	2	14	0	0	0	0	0	0	0	1	0
S7	C1	198833967	198833967	40	0.363636	0.212121	0.3	0.259259	0.333333	0.25	0.314286	0	4	7	3	7	6	2	11	0	0	0	0	0	0	0	1	0
S8	C1	198854692	198854692	39	0.363636	0.212121	0.4	0.259259	0.333333	0.25	0.257143	0	4	7	4	7	6	2	9	0	0	0	0	0	0	0	1	0
S47	C1	199409088	199409088	23	0.181818	0.0606061	0.2	0.148148	0.222222	0.25	0.2	0	2	2	2	4	4	2	7	0	0	0	0	0	0	0	1	0
S65	C1	199838999	199912924	21	0.181818	0.030303	0.2	0.148148	0.222222	0.125	0.2	0	2	1	2	4	4	1	7	0	0	0	0	0	0	0	1	0
S305	C1	203054013	204699250	5	0	0	0.1	0	0.0555556	0	0.0857143	0	0	0	1	0	1	0	3	0	0	0	1	0	0	0	0	0
S200	C2	7803132	8417094	8	0	0	0.1	0.037037	0.0555556	0	0.142857	0	0	0	1	1	1	0	5	0	0	0	0	1	0	0	0	0
S229	C2	10602599	11238714	7	0	0	0	0.037037	0.111111	0.125	0.0857143	0	0	0	0	1	2	1	3	0	0	0	0	1	0	0	0	0
S230	C2	11429777	12022856	7	0	0	0	0.037037	0.111111	0.25	0.0571429	0	0	0	0	1	2	2	2	0	0	0	0	1	0	0	0	0
S306	C2	35979564	36173681	5	0	0.030303	0	0.0740741	0	0	0.0571429	0	0	1	0	2	0	0	2	0	0	0	1	0	0	0	0	0
S327	C2	55957920	56507208	4	0	0.030303	0	0.037037	0	0.125	0.0285714	0	0	1	0	1	0	1	1	0	0	0	0	1	0	0	0	0
S359	C2	60034398	61994312	3	0	0.030303	0	0	0.0555556	0.125	0	0	0	1	0	0	1	1	0	0	0	0	1	0	0	0	0	0
S328	C2	65831710	66301750	4	0.0909091	0.030303	0	0	0.0555556	0	0.0285714	0	1	1	0	0	1	0	1	0	0	0	0	1	0	0	0	0
S201	C2	66783412	67558702	8	0.0909091	0.0606061	0.1	0	0.0555556	0.125	0.0285714	0.125	1	2	1	0	1	1	1	1	0	0	0	0	0	0	1	0
S274	C2	74787024	75218374	6	0	0.030303	0	0.0740741	0	0	0.0571429	0.125	0	1	0	2	0	0	2	1	0	0	0	1	0	0	0	0
S386	C2	79916632	82064978	2	0	0.030303	0	0	0	0	0.0285714	0	0	1	0	0	0	0	1	0	0	1	0	0	0	0	0	0
S329	C2	83722517	84922198	4	0	0	0	0	0.0555556	0	0.0857143	0	0	0	0	0	1	0	3	0	0	1	0	0	0	0	0	0
S275	C2	92426836	93634794	6	0	0.030303	0	0.0740741	0.0555556	0	0.0285714	0.125	0	1	0	2	1	0	1	1	0	0	0	0	1	0	0	0
S276	C2	93819551	93854957	6	0	0	0	0.0740741	0.0555556	0.125	0.0285714	0.125	0	0	0	2	1	1	1	1	0	0	0	0	1	0	0	0
S330	C2	95464883	95622792	4	0	0.030303	0	0.037037	0	0.125	0.0285714	0	0	1	0	1	0	1	1	0	0	0	0	1	0	0	0	0
S202	C2	101454124	101720409	8	0	0.030303	0	0.0740741	0	0.125	0.114286	0	0	1	0	2	0	1	4	0	0	0	0	1	0	0	0	0
S307	C2	103108103	103494401	5	0	0.030303	0.1	0.037037	0	0.125	0.0285714	0	0	1	1	1	0	1	1	0	0	0	0	0	1	0	0	0
S308	C2	103642843	104334891	5	0	0	0.1	0.037037	0	0.125	0.0571429	0	0	0	1	1	0	1	2	0	0	0	0	1	0	0	0	0
S360	C2	106109924	106198840	3	0	0	0	0.0740741	0	0	0.0285714	0	0	0	0	2	0	0	1	0	0	1	0	0	0	0	0	0
S387	C2	119375566	121833041	2	0	0.030303	0	0	0	0	0.0285714	0	0	1	0	0	0	0	1	0	0	1	0	0	0	0	0	0
S203	C2	128258582	129468186	8	0.0909091	0.030303	0.3	0	0.111111	0	0.0285714	0	1	1	3	0	2	0	1	0	0	0	0	0	1	0	0	0
S331	C2	130342007	130482787	4	0	0.030303	0.1	0	0.0555556	0	0.0285714	0	0	1	1	0	1	0	1	0	0	0	0	1	0	0	0	0
S361	C2	134231076	135542358	3	0.0909091	0.030303	0	0	0.0555556	0	0	0	1	1	0	0	1	0	0	0	0	0	1	0	0	0	0	0
S277	C2	155945592	156152573	6	0	0.0909091	0	0	0	0	0.0857143	0	0	3	0	0	0	0	3	0	0	1	0	0	0	0	0	0
S99	C2	159365099	161159951	15	0	0.0909091	0.3	0.111111	0.0555556	0	0.142857	0	0	3	3	3	1	0	5	0	0	0	0	0	1	0	0	0
S182	D1	291560	2170341	9	0	0.0606061	0.1	0	0	0.25	0.0857143	0.125	0	2	1	0	0	2	3	1	0	0	0	0	1	0	0	0
S183	D1	7241670	8174199	9	0	0.030303	0.1	0.037037	0	0.25	0.0571429	0.25	0	1	1	1	0	2	2	2	0	0	0	0	0	1	0	0
S362	D1	31190681	32183684	3	0	0	0	0	0	0.125	0.0571429	0	0	0	0	0	0	1	2	0	0	1	0	0	0	0	0	0
S278	D1	34217908	35136498	6	0.0909091	0	0	0	0.0555556	0.125	0.0857143	0	1	0	0	0	1	1	3	0	0	0	0	1	0	0	0	0
S184	D1	39303244	39440567	9	0.181818	0	0	0.037037	0.111111	0.125	0.0857143	0	2	0	0	1	2	1	3	0	0	0	0	0	1	0	0	0
S231	D1	40500266	41763201	7	0	0	0	0	0.111111	0.125	0.114286	0	0	0	0	0	2	1	4	0	0	0	1	0	0	0	0	0
S80	D1	46051512	46226270	19	0	0.151515	0.1	0.111111	0.166667	0.125	0.171429	0	0	5	1	3	3	1	6	0	0	0	0	0	0	1	0	0
S75	D1	46760731	46760731	20	0	0.121212	0.1	0.148148	0.166667	0.125	0.171429	0.125	0	4	1	4	3	1	6	1	0	0	0	0	0	0	1	0
S58	D1	46984196	47006552	22	0	0.0909091	0.1	0.148148	0.166667	0.125	0.228571	0.25	0	3	1	4	3	1	8	2	0	0	0	0	0	0	1	0
S43	D1	47023164	47023164	24	0	0.0606061	0.2	0.148148	0.166667	0.125	0.285714	0.25	0	2	2	4	3	1	10	2	0	0	0	0	0	0	1	0
S44	D1	47064949	47185725	24	0	0.0606061	0.2	0.148148	0.166667	0.125	0.285714	0.25	0	2	2	4	3	1	10	2	0	0	0	0	0	0	1	0
S45	D1	47284631	47391237	24	0	0.030303	0.2	0.148148	0.166667	0.25	0.285714	0.25	0	1	2	4	3	2	10	2	0	0	0	0	0	0	1	0
S48	D1	47656239	48108931	23	0	0.030303	0.2	0.148148	0.111111	0.25	0.285714	0.25	0	1	2	4	2	2	10	2	0	0	0	0	0	0	1	0
S59	D1	48364111	48629156	22	0	0.030303	0.2	0.185185	0.111111	0.25	0.228571	0.25	0	1	2	5	2	2	8	2	0	0	0	0	0	0	1	0
S163	D1	52950217	53308535	10	0	0.0909091	0	0	0.0555556	0.125	0.142857	0	0	3	0	0	1	1	5	0	0	0	0	1	0	0	0	0
S145	D1	53432568	53432568	11	0	0.121212	0	0	0.0555556	0.125	0.142857	0	0	4	0	0	1	1	5	0	0	0	0	1	0	0	0	0
S185	D1	56729220	57069101	9	0	0.0606061	0	0	0.0555556	0.125	0.142857	0	0	2	0	0	1	1	5	0	0	0	0	1	0	0	0	0
S164	D1	61700977	62163835	10	0.0909091	0.0909091	0	0	0.111111	0	0.114286	0	1	3	0	0	2	0	4	0	0	0	0	1	0	0	0	0
S232	D1	67116975	68886673	7	0	0.0606061	0	0.037037	0	0.125	0.0857143	0	0	2	0	1	0	1	3	0	0	0	0	1	0	0	0	0
S279	D1	70528199	70882311	6	0	0.0606061	0	0	0.0555556	0	0.0857143	0	0	2	0	0	1	0	3	0	0	0	1	0	0	0	0	0
S280	D1	72050913	72153547	6	0	0.0606061	0	0	0.0555556	0	0.0857143	0	0	2	0	0	1	0	3	0	0	0	1	0	0	0	0	0
S388	D1	77279859	79165231	2	0.0909091	0	0	0	0	0	0.0285714	0	1	0	0	0	0	0	1	0	0	1	0	0	0	0	0	0
S204	D1	94119950	94140297	8	0.363636	0.030303	0.1	0.037037	0.0555556	0	0	0	4	1	1	1	1	0	0	0	0	0	0	0	1	0	0	0
S165	D1	104871905	104960895	10	0.181818	0.0909091	0	0	0.0555556	0.125	0.0571429	0.125	2	3	0	0	1	1	2	1	0	0	0	0	0	1	0	0
S186	D1	106606322	107286231	9	0	0.0606061	0	0	0.111111	0.125	0.0857143	0.125	0	2	0	0	2	1	3	1	0	0	0	0	1	0	0	0
S146	D1	108674221	109240973	11	0	0.121212	0	0	0.166667	0	0.0857143	0.125	0	4	0	0	3	0	3	1	0	0	0	1	0	0	0	0
S187	D1	109618347	110880775	9	0	0.151515	0	0	0.111111	0.125	0	0.125	0	5	0	0	2	1	0	1	0	0	0	1	0	0	0	0
S389	D2	19211908	19650620	2	0	0	0	0.037037	0.0555556	0	0	0	0	0	0	1	1	0	0	0	0	1	0	0	0	0	0	0
S363	D2	23320830	23604521	3	0	0.0606061	0	0	0	0	0	0.125	0	2	0	0	0	0	0	1	0	1	0	0	0	0	0	0
S364	D2	24778810	25429710	3	0	0.030303	0	0	0	0	0.0285714	0.125	0	1	0	0	0	0	1	1	0	0	1	0	0	0	0	0
S309	D2	36572635	37115647	5	0	0	0.1	0.037037	0	0	0.0857143	0	0	0	1	1	0	0	3	0	0	0	1	0	0	0	0	0
S310	D3	8545126	10453009	5	0.0909091	0.030303	0	0.037037	0.111111	0	0	0	1	1	0	1	2	0	0	0	0	0	0	1	0	0	0	0
S332	D3	11062366	11695213	4	0.0909091	0.0606061	0	0	0	0	0.0285714	0	1	2	0	0	0	0	1	0	0	0	1	0	0	0	0	0
S333	D3	12158648	12878887	4	0	0.0606061	0	0	0	0	0.0571429	0	0	2	0	0	0	0	2	0	0	1	0	0	0	0	0	0
S334	D3	15660457	16648613	4	0	0.0606061	0	0	0.0555556	0	0.0285714	0	0	2	0	0	1	0	1	0	0	0	1	0	0	0	0	0
S281	D3	40202703	42344588	6	0	0	0	0.0740741	0.111111	0	0.0285714	0.125	0	0	0	2	2	0	1	1	0	0	0	1	0	0	0	0
S282	D3	42468677	42541882	6	0	0	0	0.0740741	0.111111	0	0.0285714	0.125	0	0	0	2	2	0	1	1	0	0	0	1	0	0	0	0
S166	D3	46315621	46727386	10	0	0.030303	0.2	0.111111	0.111111	0	0.0285714	0.125	0	1	2	3	2	0	1	1	0	0	0	0	0	1	0	0
S117	D3	49558430	49676972	13	0	0.0606061	0.3	0.111111	0.0555556	0.125	0.0571429	0.125	0	2	3	3	1	1	2	1	0	0	0	0	0	0	1	0
S81	D3	54151710	54325768	19	0.272727	0.0909091	0.2	0.148148	0.166667	0.125	0.0285714	0.25	3	3	2	4	3	1	1	2	0	0	0	0	0	0	0	1
S147	D3	57705389	58447660	11	0	0.0606061	0.2	0.111111	0.111111	0.125	0.0285714	0	0	2	2	3	2	1	1	0	0	0	0	0	0	1	0	0
S66	D3	62449373	63197866	21	0.545455	0.0909091	0.2	0.222222	0.0555556	0.25	0.0285714	0	6	3	2	6	1	2	1	0	0	0	0	0	0	0	1	0
S88	D3	63763218	64291565	17	0.363636	0.0909091	0.2	0.111111	0.111111	0.25	0.0285714	0	4	3	2	3	2	2	1	0	0	0	0	0	0	0	1	0
S148	D3	69354166	69735879	11	0	0.0909091	0.2	0.111111	0	0.125	0.0571429	0	0	3	2	3	0	1	2	0	0	0	0	0	1	0	0	0
S205	D3	70725422	71746976	8	0	0.0909091	0	0.0740741	0	0.125	0.0571429	0	0	3	0	2	0	1	2	0	0	0	0	1	0	0	0	0
S283	D3	79641953	79662736	6	0	0.030303	0	0.0740741	0	0.125	0.0571429	0	0	1	0	2	0	1	2	0	0	0	0	1	0	0	0	0
S206	D3	85069078	86846279	8	0	0.0909091	0	0	0.0555556	0.125	0.0857143	0	0	3	0	0	1	1	3	0	0	0	0	1	0	0	0	0
S233	D3	94828789	94828789	7	0	0.0909091	0	0	0	0.25	0.0571429	0	0	3	0	0	0	2	2	0	0	0	1	0	0	0	0	0
S365	D4	11154243	11843665	3	0	0.030303	0	0	0	0.125	0.0285714	0	0	1	0	0	0	1	1	0	0	0	1	0	0	0	0	0
S366	D4	18122895	18122895	3	0	0.030303	0.1	0	0	0.125	0	0	0	1	1	0	0	1	0	0	0	0	1	0	0	0	0	0
S234	D4	21791286	23316078	7	0.0909091	0.030303	0.1	0	0.166667	0.125	0	0	1	1	1	0	3	1	0	0	0	0	0	0	1	0	0	0
S67	D4	36668889	36985011	21	0	0.0909091	0.3	0.111111	0.111111	0.5	0.171429	0	0	3	3	3	2	4	6	0	0	0	0	0	0	1	0	0
S60	D4	37173752	37320847	22	0	0.0909091	0.5	0.111111	0.111111	0.5	0.142857	0	0	3	5	3	2	4	5	0	0	0	0	0	0	1	0	0
S107	D4	37834141	38004027	14	0	0	0.5	0.0740741	0.0555556	0.5	0.0571429	0	0	0	5	2	1	4	2	0	0	0	0	0	1	0	0	0
S284	D4	44060506	44914072	6	0	0	0.1	0	0	0.25	0.0857143	0	0	0	1	0	0	2	3	0	0	0	1	0	0	0	0	0
S235	D4	46487666	46557800	7	0	0.030303	0.1	0	0.0555556	0.25	0.0571429	0	0	1	1	0	1	2	2	0	0	0	0	0	1	0	0	0
S236	D4	48518276	48736523	7	0	0.030303	0.2	0	0.0555556	0.25	0.0285714	0	0	1	2	0	1	2	1	0	0	0	0	0	1	0	0	0
S237	D4	52051661	52692065	7	0	0.030303	0.1	0.037037	0	0.25	0.0571429	0	0	1	1	1	0	2	2	0	0	0	0	0	1	0	0	0
S207	D4	53274793	53323787	8	0	0.030303	0.1	0.037037	0	0.25	0.0857143	0	0	1	1	1	0	2	3	0	0	0	0	0	1	0	0	0
S131	D4	55785503	56275344	12	0	0.151515	0.1	0	0.0555556	0.25	0.0857143	0	0	5	1	0	1	2	3	0	0	0	0	0	1	0	0	0
S167	D4	56670744	56670744	10	0	0.0606061	0.1	0.037037	0.0555556	0.25	0.0857143	0	0	2	1	1	1	2	3	0	0	0	0	0	0	1	0	0
S188	D4	56818836	56854391	9	0	0.030303	0.2	0.0740741	0.0555556	0.25	0.0285714	0	0	1	2	2	1	2	1	0	0	0	0	0	0	1	0	0
S108	D4	57416374	57429511	14	0	0.030303	0.2	0.111111	0.0555556	0.25	0.142857	0	0	1	2	3	1	2	5	0	0	0	0	0	0	1	0	0
S311	D4	70492285	72766632	5	0	0.0606061	0.1	0	0	0.25	0	0	0	2	1	0	0	2	0	0	0	0	1	0	0	0	0	0
S312	D4	72829300	72940181	5	0	0.030303	0.1	0	0	0.25	0.0285714	0	0	1	1	0	0	2	1	0	0	0	0	1	0	0	0	0
S238	D4	76124331	76169788	7	0	0.0909091	0	0	0	0.25	0.0285714	0.125	0	3	0	0	0	2	1	1	0	0	0	1	0	0	0	0
S168	D4	80985302	80985302	10	0.0909091	0.121212	0	0	0	0.25	0.0571429	0.125	1	4	0	0	0	2	2	1	0	0	0	0	1	0	0	0
S208	D4	81845483	82773596	8	0	0.0606061	0	0	0	0.25	0.0857143	0.125	0	2	0	0	0	2	3	1	0	0	0	1	0	0	0	0
S189	D4	82997239	83220445	9	0	0.0909091	0	0	0	0.125	0.114286	0.125	0	3	0	0	0	1	4	1	0	0	0	1	0	0	0	0
S190	D4	83266497	85336786	9	0	0.0909091	0	0.037037	0	0.125	0.0857143	0.125	0	3	0	1	0	1	3	1	0	0	0	0	1	0	0	0
S169	D4	86329657	87069224	10	0	0.121212	0	0	0	0.125	0.114286	0.125	0	4	0	0	0	1	4	1	0	0	0	1	0	0	0	0
S191	D4	88781379	89507447	9	0	0.121212	0	0	0	0.125	0.0857143	0.125	0	4	0	0	0	1	3	1	0	0	0	1	0	0	0	0
S285	E1	7120922	7409023	6	0	0	0.2	0	0.111111	0.125	0.0285714	0	0	0	2	0	2	1	1	0	0	0	0	1	0	0	0	0
S239	E1	9445482	10007805	7	0	0.0606061	0.2	0.037037	0.0555556	0	0.0285714	0	0	2	2	1	1	0	1	0	0	0	0	0	1	0	0	0
S367	E1	16633734	18606140	3	0	0.030303	0.1	0	0.0555556	0	0	0	0	1	1	0	1	0	0	0	0	0	1	0	0	0	0	0
S240	E1	24331086	24806815	7	0.181818	0.0606061	0	0.037037	0	0.125	0.0285714	0	2	2	0	1	0	1	1	0	0	0	0	0	1	0	0	0
S100	E1	26926874	27858399	15	0.363636	0.030303	0.1	0.0740741	0	0.125	0.171429	0	4	1	1	2	0	1	6	0	0	0	0	0	0	1	0	0
S25	E2	23472166	23866218	30	0.0909091	0.181818	0.4	0.111111	0.111111	0.375	0.228571	0.375	1	6	4	3	2	3	8	3	0	0	0	0	0	0	0	1
S94	E2	38865238	38865238	16	0	0.151515	0.1	0.111111	0.0555556	0.125	0.0857143	0.25	0	5	1	3	1	1	3	2	0	0	0	0	0	0	1	0
S11	E2	40638837	40795837	38	0.181818	0.242424	0.3	0.37037	0.333333	0.5	0.0857143	0.25	2	8	3	10	6	4	3	2	0	0	0	0	0	0	0	1
S12	E2	40927526	40958612	38	0.181818	0.242424	0.3	0.37037	0.388889	0.375	0.0857143	0.25	2	8	3	10	7	3	3	2	0	0	0	0	0	0	0	1
S13	E2	41133252	41248049	38	0.181818	0.242424	0.3	0.333333	0.388889	0.375	0.114286	0.25	2	8	3	9	7	3	4	2	0	0	0	0	0	0	0	1
S31	E2	42249690	42335360	27	0.0909091	0.151515	0.1	0.185185	0.333333	0.375	0.114286	0.25	1	5	1	5	6	3	4	2	0	0	0	0	0	0	0	1
S16	E2	49630467	49847368	36	0.181818	0.181818	0.1	0.555556	0.0555556	0.375	0.142857	0.375	2	6	1	15	1	3	5	3	0	0	0	0	0	0	0	1
S241	E2	53267129	53413280	7	0	0.0606061	0.1	0.037037	0	0	0.0571429	0.125	0	2	1	1	0	0	2	1	0	0	0	0	1	0	0	0
S209	E2	54895886	55230675	8	0	0.0909091	0.1	0.037037	0.0555556	0	0.0571429	0	0	3	1	1	1	0	2	0	0	0	0	0	1	0	0	0
S210	E2	57080619	58828195	8	0	0.121212	0.1	0	0.0555556	0	0.0571429	0	0	4	1	0	1	0	2	0	0	0	0	1	0	0	0	0
S335	E2	61251884	62773493	4	0	0.0909091	0	0	0	0.125	0	0	0	3	0	0	0	1	0	0	0	1	0	0	0	0	0	0
S170	E3	5340169	5500158	10	0	0.0909091	0	0.037037	0.166667	0.125	0.0285714	0.125	0	3	0	1	3	1	1	1	0	0	0	0	0	1	0	0
S171	E3	5685096	5775159	10	0	0.121212	0	0.037037	0.166667	0	0.0285714	0.125	0	4	0	1	3	0	1	1	0	0	0	0	1	0	0	0
S149	E3	5985024	8365783	11	0	0.121212	0	0.037037	0.166667	0	0.0571429	0.125	0	4	0	1	3	0	2	1	0	0	0	0	1	0	0	0
S150	E3	8684002	9018869	11	0	0.121212	0	0	0.166667	0	0.0857143	0.125	0	4	0	0	3	0	3	1	0	0	0	1	0	0	0	0
S151	E3	9490358	9597051	11	0	0.121212	0	0	0.111111	0	0.114286	0.125	0	4	0	0	2	0	4	1	0	0	0	1	0	0	0	0
S172	E3	12477033	12687329	10	0	0.121212	0	0	0.111111	0	0.0857143	0.125	0	4	0	0	2	0	3	1	0	0	0	1	0	0	0	0
S173	E3	12838068	14109610	10	0	0.121212	0	0	0.166667	0	0.0857143	0	0	4	0	0	3	0	3	0	0	0	1	0	0	0	0	0
S211	E3	15000913	15000913	8	0	0.0909091	0	0.037037	0.111111	0	0.0571429	0	0	3	0	1	2	0	2	0	0	0	0	1	0	0	0	0
S22	E3	15871626	15871626	32	0.0909091	0.333333	0.3	0.148148	0.111111	0.25	0.171429	0.375	1	11	3	4	2	2	6	3	0	0	0	0	0	0	0	1
S21	E3	16168413	16599808	34	0.181818	0.333333	0.3	0.185185	0.111111	0.25	0.171429	0.375	2	11	3	5	2	2	6	3	0	0	0	0	0	0	0	1
S390	E3	33460102	35258546	2	0	0.030303	0	0	0	0	0.0285714	0	0	1	0	0	0	0	1	0	0	1	0	0	0	0	0	0
S391	F1	39788681	41721595	2	0	0.0606061	0	0	0	0	0	0	0	2	0	0	0	0	0	0	1	0	0	0	0	0	0	0
S336	F1	56948960	58843711	4	0.0909091	0.030303	0.1	0	0	0	0.0285714	0	1	1	1	0	0	0	1	0	0	0	0	1	0	0	0	0
S337	F1	60694083	63214090	4	0.0909091	0	0.1	0	0	0.125	0.0285714	0	1	0	1	0	0	1	1	0	0	0	0	1	0	0	0	0
S174	F2	17483406	17904257	10	0.0909091	0.0606061	0.1	0.037037	0.0555556	0	0.114286	0	1	2	1	1	1	0	4	0	0	0	0	0	0	1	0	0
S39	F2	19305320	19305320	25	0.363636	0.121212	0	0.111111	0.222222	0	0.285714	0	4	4	0	3	4	0	10	0	0	0	0	0	1	0	0	0
S40	F2	19480910	19604215	25	0.454545	0.121212	0	0.0740741	0.222222	0	0.285714	0	5	4	0	2	4	0	10	0	0	0	0	0	1	0	0	0
S68	F2	20226275	20226275	21	0.272727	0.121212	0	0.0740741	0.222222	0	0.2	0.125	3	4	0	2	4	0	7	1	0	0	0	0	0	1	0	0
S34	F2	20423425	20449502	26	0.272727	0.121212	0	0.037037	0.222222	0	0.371429	0.125	3	4	0	1	4	0	13	1	0	0	0	0	0	1	0	0
S35	F2	20516830	20516830	26	0.272727	0.121212	0	0.037037	0.222222	0	0.371429	0.125	3	4	0	1	4	0	13	1	0	0	0	0	0	1	0	0
S36	F2	20543175	20792625	26	0.272727	0.121212	0	0.037037	0.222222	0	0.371429	0.125	3	4	0	1	4	0	13	1	0	0	0	0	0	1	0	0
S82	F2	21323916	21532866	19	0.181818	0.0606061	0	0.037037	0.166667	0	0.285714	0.125	2	2	0	1	3	0	10	1	0	0	0	0	0	1	0	0
S313	F2	23621862	23621862	5	0.0909091	0.030303	0	0.037037	0.0555556	0	0.0285714	0	1	1	0	1	1	0	1	0	0	0	0	0	1	0	0	0
S338	F2	34003471	35756809	4	0	0.030303	0	0.0740741	0.0555556	0	0	0	0	1	0	2	1	0	0	0	0	0	1	0	0	0	0	0
S89	F2	56133378	56290251	17	0	0.121212	0.1	0.037037	0.111111	0.125	0.2	0.125	0	4	1	1	2	1	7	1	0	0	0	0	0	0	1	0
S95	F2	56751211	56775519	16	0	0.121212	0.1	0	0.111111	0.25	0.2	0	0	4	1	0	2	2	7	0	0	0	0	0	1	0	0	0
S101	F2	57110531	57219677	15	0	0.121212	0.1	0.037037	0.111111	0.25	0.142857	0	0	4	1	1	2	2	5	0	0	0	0	0	0	1	0	0
S109	F2	57328927	57421135	14	0	0.121212	0.1	0.0740741	0	0.25	0.142857	0	0	4	1	2	0	2	5	0	0	0	0	0	1	0	0	0
S132	F2	58784973	58784973	12	0	0.151515	0	0.0740741	0	0.25	0.0857143	0	0	5	0	2	0	2	3	0	0	0	0	1	0	0	0	0
S118	F2	58986508	59089081	13	0	0.121212	0	0.0740741	0	0.25	0.0857143	0.25	0	4	0	2	0	2	3	2	0	0	0	0	1	0	0	0
S110	F2	59905683	61162967	14	0	0.151515	0	0.037037	0	0.25	0.114286	0.25	0	5	0	1	0	2	4	2	0	0	0	0	1	0	0	0
S242	F2	69318426	69943420	7	0	0.030303	0	0	0	0.125	0.142857	0	0	1	0	0	0	1	5	0	0	0	1	0	0	0	0	0
S286	F2	71399920	72018968	6	0	0.030303	0	0	0	0	0.142857	0	0	1	0	0	0	0	5	0	0	1	0	0	0	0	0	0

## Sheet: (b)Poolt1
Table S9. (b) Includes consensus ROHs identified in strays from only one living region.
Pool	Chr.	Start (bp)	End (bp)	No. animal	Percentage in Bleckede	Percentage in Frankfurt	Percentage in Hamburg	Percentage in Hohne	Percentage in Landau	Percentage in Leonberg	Percentage in Lindau	Percentage in Stuttgart	No. in Bleckede	No. in Frankfurt	No. in Hamburg	No. in Hohne	No. in Landau	No. in Leonberg	No. in Lindau	No. in Stuttgart
S371	A1	95363865	97616818	2	0	0	0	0	0.111111	0	0	0	0	0	0	0	2	0	0	0
S375	A3	93861890	95787708	2	0	0	0	0	0	0	0.0571429	0	0	0	0	0	0	0	2	0
S381	B4	94573514	94995655	2	0	0.0606061	0	0	0	0	0	0	0	2	0	0	0	0	0	0
S383	C1	6474028	11019127	2	0	0.0606061	0	0	0	0	0	0	0	2	0	0	0	0	0	0
S385	C1	184031774	186248175	2	0	0.0606061	0	0	0	0	0	0	0	2	0	0	0	0	0	0
S391	F1	39788681	41721595	2	0	0.0606061	0	0	0	0	0	0	0	2	0	0	0	0	0	0

## Sheet: (c)Poolt2
Table S9. (c) Includes consensus ROHs identified in strays from two different living regions.
Pool	Chr.	Start (bp)	End (bp)	No. animal	Percentage in Bleckede	Percentage in Frankfurt	Percentage in Hamburg	Percentage in Hohne	Percentage in Landau	Percentage in Leonberg	Percentage in Lindau	Percentage in Stuttgart	No. in Bleckede	No. in Frankfurt	No. in Hamburg	No. in Hohne	No. in Landau	No. in Leonberg	No. in Lindau	No. in Stuttgart
S270	C1	150913055	151045912	6	0	0.0909091	0	0	0	0	0.0857143	0	0	3	0	0	0	0	3	0
S271	C1	151153718	151153718	6	0	0.0606061	0	0	0	0	0.114286	0	0	2	0	0	0	0	4	0
S277	C2	155945592	156152573	6	0	0.0909091	0	0	0	0	0.0857143	0	0	3	0	0	0	0	3	0
S286	F2	71399920	72018968	6	0	0.030303	0	0	0	0	0.142857	0	0	1	0	0	0	0	5	0
S323	C1	50036974	51843703	4	0	0.0606061	0	0.0740741	0	0	0	0	0	2	0	2	0	0	0	0
S329	C2	83722517	84922198	4	0	0	0	0	0.0555556	0	0.0857143	0	0	0	0	0	1	0	3	0
S333	D3	12158648	12878887	4	0	0.0606061	0	0	0	0	0.0571429	0	0	2	0	0	0	0	2	0
S335	E2	61251884	62773493	4	0	0.0909091	0	0	0	0.125	0	0	0	3	0	0	0	1	0	0
S340	A1	158543768	159867585	3	0	0	0	0.0740741	0	0	0.0285714	0	0	0	0	2	0	0	1	0
S344	A2	67920901	69746996	3	0	0	0	0	0.0555556	0	0.0571429	0	0	0	0	0	1	0	2	0
S345	A2	74540351	76150407	3	0	0	0	0.0740741	0	0	0.0285714	0	0	0	0	2	0	0	1	0
S347	A3	12503474	13522108	3	0.0909091	0.0606061	0	0	0	0	0	0	1	2	0	0	0	0	0	0
S349	B1	142472182	142789762	3	0.0909091	0.0606061	0	0	0	0	0	0	1	2	0	0	0	0	0	0
S350	B1	205683396	208151793	3	0	0.030303	0	0	0	0	0.0571429	0	0	1	0	0	0	0	2	0
S352	B2	76755939	78335816	3	0	0	0.1	0	0	0	0.0571429	0	0	0	1	0	0	0	2	0
S354	B2	125507400	126187242	3	0	0.0606061	0.1	0	0	0	0	0	0	2	1	0	0	0	0	0
S355	B2	131546752	133435583	3	0	0.030303	0.2	0	0	0	0	0	0	1	2	0	0	0	0	0
S356	B3	91572878	91695283	3	0	0.0606061	0	0	0.0555556	0	0	0	0	2	0	0	1	0	0	0
S360	C2	106109924	106198840	3	0	0	0	0.0740741	0	0	0.0285714	0	0	0	0	2	0	0	1	0
S362	D1	31190681	32183684	3	0	0	0	0	0	0.125	0.0571429	0	0	0	0	0	0	1	2	0
S363	D2	23320830	23604521	3	0	0.0606061	0	0	0	0	0	0.125	0	2	0	0	0	0	0	1
S368	A1	37650714	39838725	2	0	0	0	0.037037	0	0	0.0285714	0	0	0	0	1	0	0	1	0
S369	A1	39959584	41975255	2	0	0.030303	0	0	0	0	0.0285714	0	0	1	0	0	0	0	1	0
S370	A1	50579351	52356692	2	0	0	0.1	0	0.0555556	0	0	0	0	0	1	0	1	0	0	0
S372	A2	27547487	28287790	2	0	0.030303	0	0	0.0555556	0	0	0	0	1	0	0	1	0	0	0
S373	A2	31727840	33948385	2	0	0.030303	0	0	0.0555556	0	0	0	0	1	0	0	1	0	0	0
S374	A3	50532235	50810365	2	0	0.030303	0	0.037037	0	0	0	0	0	1	0	1	0	0	0	0
S376	A3	115220827	116220580	2	0	0.030303	0	0.037037	0	0	0	0	0	1	0	1	0	0	0	0
S377	B1	183513967	185389378	2	0	0.030303	0	0	0	0	0.0285714	0	0	1	0	0	0	0	1	0
S378	B2	94108601	96017741	2	0	0	0.1	0	0	0.125	0	0	0	0	1	0	0	1	0	0
S379	B3	9902900	14101826	2	0	0	0	0	0.0555556	0	0.0285714	0	0	0	0	0	1	0	1	0
S380	B4	45870447	46399189	2	0	0.030303	0.1	0	0	0	0	0	0	1	1	0	0	0	0	0
S382	C1	2354606	3828594	2	0	0	0	0.037037	0	0.125	0	0	0	0	0	1	0	1	0	0
S384	C1	114172474	115611757	2	0	0	0	0.037037	0	0	0.0285714	0	0	0	0	1	0	0	1	0
S386	C2	79916632	82064978	2	0	0.030303	0	0	0	0	0.0285714	0	0	1	0	0	0	0	1	0
S387	C2	119375566	121833041	2	0	0.030303	0	0	0	0	0.0285714	0	0	1	0	0	0	0	1	0
S388	D1	77279859	79165231	2	0.0909091	0	0	0	0	0	0.0285714	0	1	0	0	0	0	0	1	0
S389	D2	19211908	19650620	2	0	0	0	0.037037	0.0555556	0	0	0	0	0	0	1	1	0	0	0
S390	E3	33460102	35258546	2	0	0.030303	0	0	0	0	0.0285714	0	0	1	0	0	0	0	1	0

## Sheet: (d)Poolt3
Table S9. (d) Includes consensus ROHs identified in strays from three different living regions.
Pool	Chr.	Start (bp)	End (bp)	No. animal	Percentage in Bleckede	Percentage in Frankfurt	Percentage in Hamburg	Percentage in Hohne	Percentage in Landau	Percentage in Leonberg	Percentage in Lindau	Percentage in Stuttgart	No. in Bleckede	No. in Frankfurt	No. in Hamburg	No. in Hohne	No. in Landau	No. in Leonberg	No. in Lindau	No. in Stuttgart
S173	E3	12838068	14109610	10	0	0.121212	0	0	0.166667	0	0.0857143	0	0	4	0	0	3	0	3	0
S198	C1	66947654	67150983	8	0	0.0909091	0	0.111111	0.111111	0	0	0	0	3	0	3	2	0	0	0
S218	A1	155189742	156070083	7	0.181818	0.030303	0.4	0	0	0	0	0	2	1	4	0	0	0	0	0
S223	B1	137795725	138804804	7	0.181818	0.0909091	0	0	0	0	0.0571429	0	2	3	0	0	0	0	2	0
S227	C1	59522871	59522871	7	0	0.151515	0	0.037037	0	0.125	0	0	0	5	0	1	0	1	0	0
S231	D1	40500266	41763201	7	0	0	0	0	0.111111	0.125	0.114286	0	0	0	0	0	2	1	4	0
S233	D3	94828789	94828789	7	0	0.0909091	0	0	0	0.25	0.0571429	0	0	3	0	0	0	2	2	0
S242	F2	69318426	69943420	7	0	0.030303	0	0	0	0.125	0.142857	0	0	1	0	0	0	1	5	0
S264	B1	134234174	134940469	6	0.272727	0.030303	0	0	0	0	0.0571429	0	3	1	0	0	0	0	2	0
S265	B1	135010431	136074887	6	0.181818	0.030303	0	0	0	0	0.0857143	0	2	1	0	0	0	0	3	0
S266	B1	137012475	137064258	6	0.181818	0.0606061	0	0	0	0	0.0571429	0	2	2	0	0	0	0	2	0
S272	C1	151223213	152872693	6	0	0.030303	0	0.037037	0	0	0.114286	0	0	1	0	1	0	0	4	0
S279	D1	70528199	70882311	6	0	0.0606061	0	0	0.0555556	0	0.0857143	0	0	2	0	0	1	0	3	0
S280	D1	72050913	72153547	6	0	0.0606061	0	0	0.0555556	0	0.0857143	0	0	2	0	0	1	0	3	0
S284	D4	44060506	44914072	6	0	0	0.1	0	0	0.25	0.0857143	0	0	0	1	0	0	2	3	0
S287	A1	208532156	209104969	5	0	0.0606061	0.1	0	0	0	0.0571429	0	0	2	1	0	0	0	2	0
S288	A1	219028208	219070251	5	0	0.030303	0	0.0740741	0	0	0.0571429	0	0	1	0	2	0	0	2	0
S289	A2	78537112	80293279	5	0	0	0	0.111111	0	0.125	0.0285714	0	0	0	0	3	0	1	1	0
S291	A3	24464365	25610580	5	0	0.030303	0	0.037037	0	0	0.0857143	0	0	1	0	1	0	0	3	0
S297	B1	116201025	116470183	5	0.181818	0	0	0	0	0	0.0571429	0.125	2	0	0	0	0	0	2	1
S301	B4	73348626	74469971	5	0	0	0	0.037037	0.111111	0	0.0571429	0	0	0	0	1	2	0	2	0
S302	C1	61600278	61600278	5	0	0.0909091	0	0.037037	0.0555556	0	0	0	0	3	0	1	1	0	0	0
S305	C1	203054013	204699250	5	0	0	0.1	0	0.0555556	0	0.0857143	0	0	0	1	0	1	0	3	0
S306	C2	35979564	36173681	5	0	0.030303	0	0.0740741	0	0	0.0571429	0	0	1	0	2	0	0	2	0
S309	D2	36572635	37115647	5	0	0	0.1	0.037037	0	0	0.0857143	0	0	0	1	1	0	0	3	0
S311	D4	70492285	72766632	5	0	0.0606061	0.1	0	0	0.25	0	0	0	2	1	0	0	2	0	0
S315	A1	11348389	13022030	4	0	0.0606061	0	0	0.0555556	0.125	0	0	0	2	0	0	1	1	0	0
S316	A1	107130936	107268856	4	0	0.0606061	0	0	0.0555556	0	0.0285714	0	0	2	0	0	1	0	1	0
S317	A1	160198989	160238455	4	0.0909091	0	0	0.0740741	0	0	0.0285714	0	1	0	0	2	0	0	1	0
S318	A2	18578916	20330281	4	0	0.0606061	0.1	0.037037	0	0	0	0	0	2	1	1	0	0	0	0
S320	B2	59386542	59436227	4	0	0.030303	0.2	0	0.0555556	0	0	0	0	1	2	0	1	0	0	0
S321	B4	68394363	68998602	4	0	0.030303	0	0	0.111111	0.125	0	0	0	1	0	0	2	1	0	0
S322	B4	142352355	144522060	4	0.0909091	0.030303	0	0	0	0	0.0571429	0	1	1	0	0	0	0	2	0
S325	C1	139809799	140128523	4	0.0909091	0.0606061	0	0	0.0555556	0	0	0	1	2	0	0	1	0	0	0
S326	C1	148823837	148823837	4	0	0.030303	0	0.037037	0	0	0.0571429	0	0	1	0	1	0	0	2	0
S332	D3	11062366	11695213	4	0.0909091	0.0606061	0	0	0	0	0.0285714	0	1	2	0	0	0	0	1	0
S334	D3	15660457	16648613	4	0	0.0606061	0	0	0.0555556	0	0.0285714	0	0	2	0	0	1	0	1	0
S338	F2	34003471	35756809	4	0	0.030303	0	0.0740741	0.0555556	0	0	0	0	1	0	2	1	0	0	0
S339	A1	153767664	153767664	3	0.0909091	0	0.1	0	0	0	0.0285714	0	1	0	1	0	0	0	1	0
S341	A1	216363473	218003525	3	0	0.030303	0	0.037037	0	0	0.0285714	0	0	1	0	1	0	0	1	0
S342	A1	218472651	218545417	3	0	0.030303	0	0.037037	0	0	0.0285714	0	0	1	0	1	0	0	1	0
S343	A1	228906890	235269885	3	0	0.030303	0	0	0.0555556	0	0.0285714	0	0	1	0	0	1	0	1	0
S346	A2	146821366	148987889	3	0	0.030303	0	0	0.0555556	0	0.0285714	0	0	1	0	0	1	0	1	0
S348	B1	78159671	80100235	3	0	0.030303	0	0	0.0555556	0	0.0285714	0	0	1	0	0	1	0	1	0
S351	B2	76054331	76171823	3	0	0.030303	0.1	0	0	0	0.0285714	0	0	1	1	0	0	0	1	0
S353	B2	82385712	83121407	3	0	0.030303	0.1	0	0	0	0.0285714	0	0	1	1	0	0	0	1	0
S357	B4	76711677	78540318	3	0	0	0	0.037037	0.0555556	0	0	0.125	0	0	0	1	1	0	0	1
S358	B4	80686578	81430960	3	0	0.030303	0	0.037037	0.0555556	0	0	0	0	1	0	1	1	0	0	0
S359	C2	60034398	61994312	3	0	0.030303	0	0	0.0555556	0.125	0	0	0	1	0	0	1	1	0	0
S361	C2	134231076	135542358	3	0.0909091	0.030303	0	0	0.0555556	0	0	0	1	1	0	0	1	0	0	0
S364	D2	24778810	25429710	3	0	0.030303	0	0	0	0	0.0285714	0.125	0	1	0	0	0	0	1	1
S365	D4	11154243	11843665	3	0	0.030303	0	0	0	0.125	0.0285714	0	0	1	0	0	0	1	1	0
S366	D4	18122895	18122895	3	0	0.030303	0.1	0	0	0.125	0	0	0	1	1	0	0	1	0	0
S367	E1	16633734	18606140	3	0	0.030303	0.1	0	0.0555556	0	0	0	0	1	1	0	1	0	0	0

## Sheet: (e)Poolt4
Table S9. (e) Includes consensus ROHs identified in strays from four different living regions.
Pool	Chr.	Start (bp)	End (bp)	No. animal	Percentage in Bleckede	Percentage in Frankfurt	Percentage in Hamburg	Percentage in Hohne	Percentage in Landau	Percentage in Leonberg	Percentage in Lindau	Percentage in Stuttgart	No. in Bleckede	No. in Frankfurt	No. in Hamburg	No. in Hohne	No. in Landau	No. in Leonberg	No. in Lindau	No. in Stuttgart
S102	A1	56054381	56167848	14	0	0.0909091	0	0.037037	0.277778	0	0.142857	0	0	3	0	1	5	0	5	0
S103	A1	56248832	56519358	14	0	0.0909091	0	0.0740741	0.277778	0	0.114286	0	0	3	0	2	5	0	4	0
S132	F2	58784973	58784973	12	0	0.151515	0	0.0740741	0	0.25	0.0857143	0	0	5	0	2	0	2	3	0
S145	D1	53432568	53432568	11	0	0.121212	0	0	0.0555556	0.125	0.142857	0	0	4	0	0	1	1	5	0
S146	D1	108674221	109240973	11	0	0.121212	0	0	0.166667	0	0.0857143	0.125	0	4	0	0	3	0	3	1
S150	E3	8684002	9018869	11	0	0.121212	0	0	0.166667	0	0.0857143	0.125	0	4	0	0	3	0	3	1
S151	E3	9490358	9597051	11	0	0.121212	0	0	0.111111	0	0.114286	0.125	0	4	0	0	2	0	4	1
S156	B1	111830680	111830680	10	0	0.0909091	0	0.111111	0	0	0.0857143	0.125	0	3	0	3	0	0	3	1
S159	B4	88629027	88808501	10	0	0.0909091	0	0.148148	0	0.125	0.0571429	0	0	3	0	4	0	1	2	0
S160	B4	89210535	89589664	10	0	0.0909091	0	0.148148	0	0.125	0.0571429	0	0	3	0	4	0	1	2	0
S162	C1	53828520	54687247	10	0.363636	0.0909091	0	0.037037	0	0	0.0571429	0	4	3	0	1	0	0	2	0
S163	D1	52950217	53308535	10	0	0.0909091	0	0	0.0555556	0.125	0.142857	0	0	3	0	0	1	1	5	0
S164	D1	61700977	62163835	10	0.0909091	0.0909091	0	0	0.111111	0	0.114286	0	1	3	0	0	2	0	4	0
S169	D4	86329657	87069224	10	0	0.121212	0	0	0	0.125	0.114286	0.125	0	4	0	0	0	1	4	1
S172	E3	12477033	12687329	10	0	0.121212	0	0	0.111111	0	0.0857143	0.125	0	4	0	0	2	0	3	1
S176	A2	135116087	135228313	9	0	0.0606061	0	0.0740741	0	0.25	0.0857143	0	0	2	0	2	0	2	3	0
S180	B3	130848966	133116917	9	0.0909091	0.0909091	0	0.0740741	0	0	0.0857143	0	1	3	0	2	0	0	3	0
S185	D1	56729220	57069101	9	0	0.0606061	0	0	0.0555556	0.125	0.142857	0	0	2	0	0	1	1	5	0
S187	D1	109618347	110880775	9	0	0.151515	0	0	0.111111	0.125	0	0.125	0	5	0	0	2	1	0	1
S189	D4	82997239	83220445	9	0	0.0909091	0	0	0	0.125	0.114286	0.125	0	3	0	0	0	1	4	1
S191	D4	88781379	89507447	9	0	0.121212	0	0	0	0.125	0.0857143	0.125	0	4	0	0	0	1	3	1
S192	A1	57340690	58388922	8	0.0909091	0	0	0.037037	0.222222	0	0.0571429	0	1	0	0	1	4	0	2	0
S200	C2	7803132	8417094	8	0	0	0.1	0.037037	0.0555556	0	0.142857	0	0	0	1	1	1	0	5	0
S202	C2	101454124	101720409	8	0	0.030303	0	0.0740741	0	0.125	0.114286	0	0	1	0	2	0	1	4	0
S205	D3	70725422	71746976	8	0	0.0909091	0	0.0740741	0	0.125	0.0571429	0	0	3	0	2	0	1	2	0
S206	D3	85069078	86846279	8	0	0.0909091	0	0	0.0555556	0.125	0.0857143	0	0	3	0	0	1	1	3	0
S208	D4	81845483	82773596	8	0	0.0606061	0	0	0	0.25	0.0857143	0.125	0	2	0	0	0	2	3	1
S210	E2	57080619	58828195	8	0	0.121212	0.1	0	0.0555556	0	0.0571429	0	0	4	1	0	1	0	2	0
S211	E3	15000913	15000913	8	0	0.0909091	0	0.037037	0.111111	0	0.0571429	0	0	3	0	1	2	0	2	0
S212	A1	4161305	4230091	7	0	0.0909091	0	0	0	0.125	0.0571429	0.125	0	3	0	0	0	1	2	1
S214	A1	60513785	60590822	7	0	0	0	0.037037	0.0555556	0.125	0.114286	0	0	0	0	1	1	1	4	0
S215	A1	109878153	110297076	7	0	0.0606061	0	0	0.166667	0	0.0285714	0.125	0	2	0	0	3	0	1	1
S217	A1	129047743	129047743	7	0	0.030303	0	0.0740741	0.166667	0	0.0285714	0	0	1	0	2	3	0	1	0
S222	B1	100513410	100968889	7	0	0.0909091	0	0.0740741	0	0	0.0285714	0.125	0	3	0	2	0	0	1	1
S228	C1	59624063	60100376	7	0.0909091	0.121212	0	0.037037	0	0.125	0	0	1	4	0	1	0	1	0	0
S229	C2	10602599	11238714	7	0	0	0	0.037037	0.111111	0.125	0.0857143	0	0	0	0	1	2	1	3	0
S230	C2	11429777	12022856	7	0	0	0	0.037037	0.111111	0.25	0.0571429	0	0	0	0	1	2	2	2	0
S232	D1	67116975	68886673	7	0	0.0606061	0	0.037037	0	0.125	0.0857143	0	0	2	0	1	0	1	3	0
S238	D4	76124331	76169788	7	0	0.0909091	0	0	0	0.25	0.0285714	0.125	0	3	0	0	0	2	1	1
S244	A1	31409169	31607672	6	0	0.0606061	0	0.037037	0.0555556	0	0.0571429	0	0	2	0	1	1	0	2	0
S245	A1	31720102	33283038	6	0	0.0606061	0	0.037037	0.0555556	0	0.0571429	0	0	2	0	1	1	0	2	0
S246	A1	59224784	60237749	6	0.0909091	0	0	0.037037	0.0555556	0	0.0857143	0	1	0	0	1	1	0	3	0
S248	A1	62036918	62211480	6	0	0.030303	0	0	0	0.125	0.0857143	0.125	0	1	0	0	0	1	3	1
S249	A1	63576713	63585691	6	0	0.030303	0	0.037037	0	0	0.0857143	0.125	0	1	0	1	0	0	3	1
S250	A1	107732330	109242473	6	0	0.0606061	0	0	0.111111	0	0.0285714	0.125	0	2	0	0	2	0	1	1
S252	A1	123577869	123738672	6	0	0.0606061	0	0.037037	0.0555556	0	0.0571429	0	0	2	0	1	1	0	2	0
S254	A2	44531300	44810087	6	0.0909091	0.030303	0	0	0.111111	0	0.0571429	0	1	1	0	0	2	0	2	0
S257	A2	89084181	89227999	6	0	0	0	0.037037	0	0.125	0.0571429	0.25	0	0	0	1	0	1	2	2
S260	A3	97933413	98180280	6	0.0909091	0.0909091	0.1	0	0	0	0.0285714	0	1	3	1	0	0	0	1	0
S263	B1	123674099	127200034	6	0.272727	0.030303	0	0.037037	0	0	0.0285714	0	3	1	0	1	0	0	1	0
S267	B2	57341177	57724284	6	0.181818	0.030303	0.2	0	0	0	0.0285714	0	2	1	2	0	0	0	1	0
S268	B4	36552327	37999808	6	0	0.0606061	0	0.037037	0.0555556	0.25	0	0	0	2	0	1	1	2	0	0
S269	B4	84857855	86049624	6	0	0.030303	0	0.037037	0.0555556	0	0.0857143	0	0	1	0	1	1	0	3	0
S273	C1	157735663	158081673	6	0	0.0606061	0	0.037037	0.111111	0	0	0.125	0	2	0	1	2	0	0	1
S274	C2	74787024	75218374	6	0	0.030303	0	0.0740741	0	0	0.0571429	0.125	0	1	0	2	0	0	2	1
S278	D1	34217908	35136498	6	0.0909091	0	0	0	0.0555556	0.125	0.0857143	0	1	0	0	0	1	1	3	0
S281	D3	40202703	42344588	6	0	0	0	0.0740741	0.111111	0	0.0285714	0.125	0	0	0	2	2	0	1	1
S282	D3	42468677	42541882	6	0	0	0	0.0740741	0.111111	0	0.0285714	0.125	0	0	0	2	2	0	1	1
S283	D3	79641953	79662736	6	0	0.030303	0	0.0740741	0	0.125	0.0571429	0	0	1	0	2	0	1	2	0
S285	E1	7120922	7409023	6	0	0	0.2	0	0.111111	0.125	0.0285714	0	0	0	2	0	2	1	1	0
S290	A2	130145688	132092867	5	0	0.030303	0	0.037037	0	0.25	0.0285714	0	0	1	0	1	0	2	1	0
S293	B1	47220583	47255329	5	0	0.0606061	0	0.037037	0	0.125	0	0.125	0	2	0	1	0	1	0	1
S295	B1	83280116	85020254	5	0	0.030303	0	0	0.0555556	0	0.0571429	0.125	0	1	0	0	1	0	2	1
S296	B1	114809755	114897889	5	0.0909091	0	0	0.037037	0	0	0.0571429	0.125	1	0	0	1	0	0	2	1
S298	B1	176449371	177095020	5	0	0.0606061	0.1	0.037037	0	0	0.0285714	0	0	2	1	1	0	0	1	0
S299	B4	29613599	31320989	5	0	0.030303	0.2	0.037037	0.0555556	0	0	0	0	1	2	1	1	0	0	0
S303	C1	71118477	71376524	5	0	0.0606061	0.1	0.037037	0.0555556	0	0	0	0	2	1	1	1	0	0	0
S308	C2	103642843	104334891	5	0	0	0.1	0.037037	0	0.125	0.0571429	0	0	0	1	1	0	1	2	0
S310	D3	8545126	10453009	5	0.0909091	0.030303	0	0.037037	0.111111	0	0	0	1	1	0	1	2	0	0	0
S312	D4	72829300	72940181	5	0	0.030303	0.1	0	0	0.25	0.0285714	0	0	1	1	0	0	2	1	0
S314	A1	9381342	9793085	4	0	0.030303	0	0	0.0555556	0.125	0.0285714	0	0	1	0	0	1	1	1	0
S319	A3	134521407	135990994	4	0.0909091	0	0	0	0.0555556	0.125	0.0285714	0	1	0	0	0	1	1	1	0
S324	C1	138725404	139663851	4	0.0909091	0.030303	0	0.037037	0.0555556	0	0	0	1	1	0	1	1	0	0	0
S327	C2	55957920	56507208	4	0	0.030303	0	0.037037	0	0.125	0.0285714	0	0	1	0	1	0	1	1	0
S328	C2	65831710	66301750	4	0.0909091	0.030303	0	0	0.0555556	0	0.0285714	0	1	1	0	0	1	0	1	0
S330	C2	95464883	95622792	4	0	0.030303	0	0.037037	0	0.125	0.0285714	0	0	1	0	1	0	1	1	0
S331	C2	130342007	130482787	4	0	0.030303	0.1	0	0.0555556	0	0.0285714	0	0	1	1	0	1	0	1	0
S336	F1	56948960	58843711	4	0.0909091	0.030303	0.1	0	0	0	0.0285714	0	1	1	1	0	0	0	1	0
S337	F1	60694083	63214090	4	0.0909091	0	0.1	0	0	0.125	0.0285714	0	1	0	1	0	0	1	1	0
S90	A1	55233863	55260178	16	0	0.151515	0	0.0740741	0.166667	0	0.171429	0	0	5	0	2	3	0	6	0

## Sheet: (f)Poolt5
Table S9. (f) Includes consensus ROHs identified in strays from five different living regions.
Pool	Chr.	Start (bp)	End (bp)	No. animal	Percentage in Bleckede	Percentage in Frankfurt	Percentage in Hamburg	Percentage in Hohne	Percentage in Landau	Percentage in Leonberg	Percentage in Lindau	Percentage in Stuttgart	No. in Bleckede	No. in Frankfurt	No. in Hamburg	No. in Hohne	No. in Landau	No. in Leonberg	No. in Lindau	No. in Stuttgart
S105	A2	137197292	137331824	14	0.272727	0	0	0.111111	0.111111	0.5	0.0571429	0	3	0	0	3	2	4	2	0
S107	D4	37834141	38004027	14	0	0	0.5	0.0740741	0.0555556	0.5	0.0571429	0	0	0	5	2	1	4	2	0
S109	F2	57328927	57421135	14	0	0.121212	0.1	0.0740741	0	0.25	0.142857	0	0	4	1	2	0	2	5	0
S110	F2	59905683	61162967	14	0	0.151515	0	0.037037	0	0.25	0.114286	0.25	0	5	0	1	0	2	4	2
S114	B2	32614506	32657313	13	0	0.0909091	0.2	0.037037	0.166667	0	0.114286	0	0	3	2	1	3	0	4	0
S115	B2	33376311	33858383	13	0	0.121212	0.1	0.037037	0.111111	0	0.142857	0	0	4	1	1	2	0	5	0
S118	F2	58986508	59089081	13	0	0.121212	0	0.0740741	0	0.25	0.0857143	0.25	0	4	0	2	0	2	3	2
S123	A2	136362957	136691462	12	0	0.0606061	0	0.148148	0.0555556	0.375	0.0571429	0	0	2	0	4	1	3	2	0
S126	B2	163514	636761	12	0.0909091	0.0606061	0	0.185185	0	0.125	0.0857143	0	1	2	0	5	0	1	3	0
S127	B4	99320730	99320730	12	0	0.0909091	0	0.037037	0.166667	0	0.0857143	0.25	0	3	0	1	3	0	3	2
S130	C1	65761427	66018404	12	0	0.0606061	0.1	0.185185	0.166667	0	0.0285714	0	0	2	1	5	3	0	1	0
S131	D4	55785503	56275344	12	0	0.151515	0.1	0	0.0555556	0.25	0.0857143	0	0	5	1	0	1	2	3	0
S138	B2	25568198	25975168	11	0	0.151515	0	0.037037	0.111111	0	0.0571429	0.125	0	5	0	1	2	0	2	1
S139	B2	70486767	70568404	11	0	0.0909091	0.2	0.037037	0	0.125	0.114286	0	0	3	2	1	0	1	4	0
S148	D3	69354166	69735879	11	0	0.0909091	0.2	0.111111	0	0.125	0.0571429	0	0	3	2	3	0	1	2	0
S149	E3	5985024	8365783	11	0	0.121212	0	0.037037	0.166667	0	0.0571429	0.125	0	4	0	1	3	0	2	1
S152	A1	112126156	112201399	10	0	0.0909091	0	0.037037	0.166667	0.125	0.0571429	0	0	3	0	1	3	1	2	0
S153	A2	53845089	54771363	10	0	0.0606061	0.2	0.0740741	0.0555556	0	0.0857143	0	0	2	2	2	1	0	3	0
S154	A2	107556773	108392853	10	0	0	0.2	0.111111	0.0555556	0.125	0.0857143	0	0	0	2	3	1	1	3	0
S155	A2	140369229	140369229	10	0	0.121212	0.1	0.111111	0	0.125	0.0285714	0	0	4	1	3	0	1	1	0
S157	B2	38925678	40457256	10	0.0909091	0.121212	0	0.037037	0.111111	0	0.0571429	0	1	4	0	1	2	0	2	0
S158	B2	60209997	61158754	10	0	0.0606061	0.1	0	0.111111	0	0.114286	0.125	0	2	1	0	2	0	4	1
S168	D4	80985302	80985302	10	0.0909091	0.121212	0	0	0	0.25	0.0571429	0.125	1	4	0	0	0	2	2	1
S171	E3	5685096	5775159	10	0	0.121212	0	0.037037	0.166667	0	0.0285714	0.125	0	4	0	1	3	0	1	1
S175	A1	223844610	223844610	9	0.0909091	0	0.1	0.111111	0.111111	0	0.0571429	0	1	0	1	3	2	0	2	0
S177	A2	141461653	141593574	9	0	0.0606061	0.1	0.111111	0	0.125	0.0571429	0	0	2	1	3	0	1	2	0
S179	B2	25037688	25168044	9	0	0.121212	0	0	0.111111	0.125	0.0285714	0.125	0	4	0	0	2	1	1	1
S182	D1	291560	2170341	9	0	0.0606061	0.1	0	0	0.25	0.0857143	0.125	0	2	1	0	0	2	3	1
S184	D1	39303244	39440567	9	0.181818	0	0	0.037037	0.111111	0.125	0.0857143	0	2	0	0	1	2	1	3	0
S186	D1	106606322	107286231	9	0	0.0606061	0	0	0.111111	0.125	0.0857143	0.125	0	2	0	0	2	1	3	1
S190	D4	83266497	85336786	9	0	0.0909091	0	0.037037	0	0.125	0.0857143	0.125	0	3	0	1	0	1	3	1
S193	A1	237157554	237813562	8	0.0909091	0.0606061	0	0	0.111111	0.125	0.0571429	0	1	2	0	0	2	1	2	0
S195	B1	177917695	178281080	8	0	0.0606061	0	0.111111	0.0555556	0	0.0285714	0.125	0	2	0	3	1	0	1	1
S196	B2	16497382	16827183	8	0	0.0606061	0	0.037037	0.111111	0.125	0.0571429	0	0	2	0	1	2	1	2	0
S197	B2	17055863	17669333	8	0	0.0909091	0	0.037037	0.111111	0.125	0.0285714	0	0	3	0	1	2	1	1	0
S199	C1	189587772	190584716	8	0.0909091	0.0606061	0	0.0740741	0	0	0.0571429	0.125	1	2	0	2	0	0	2	1
S203	C2	128258582	129468186	8	0.0909091	0.030303	0.3	0	0.111111	0	0.0285714	0	1	1	3	0	2	0	1	0
S204	D1	94119950	94140297	8	0.363636	0.030303	0.1	0.037037	0.0555556	0	0	0	4	1	1	1	1	0	0	0
S207	D4	53274793	53323787	8	0	0.030303	0.1	0.037037	0	0.25	0.0857143	0	0	1	1	1	0	2	3	0
S209	E2	54895886	55230675	8	0	0.0909091	0.1	0.037037	0.0555556	0	0.0571429	0	0	3	1	1	1	0	2	0
S213	A1	5820323	6817646	7	0	0.0606061	0	0	0.0555556	0.125	0.0571429	0.125	0	2	0	0	1	1	2	1
S216	A1	113003519	113934803	7	0	0.0606061	0	0.0740741	0.0555556	0.125	0.0285714	0	0	2	0	2	1	1	1	0
S224	B1	177257448	177486715	7	0	0.0909091	0	0.037037	0.0555556	0	0.0285714	0.125	0	3	0	1	1	0	1	1
S225	B2	38238357	38238357	7	0	0.0909091	0.1	0.037037	0.0555556	0	0.0285714	0	0	3	1	1	1	0	1	0
S234	D4	21791286	23316078	7	0.0909091	0.030303	0.1	0	0.166667	0.125	0	0	1	1	1	0	3	1	0	0
S235	D4	46487666	46557800	7	0	0.030303	0.1	0	0.0555556	0.25	0.0571429	0	0	1	1	0	1	2	2	0
S236	D4	48518276	48736523	7	0	0.030303	0.2	0	0.0555556	0.25	0.0285714	0	0	1	2	0	1	2	1	0
S237	D4	52051661	52692065	7	0	0.030303	0.1	0.037037	0	0.25	0.0571429	0	0	1	1	1	0	2	2	0
S239	E1	9445482	10007805	7	0	0.0606061	0.2	0.037037	0.0555556	0	0.0285714	0	0	2	2	1	1	0	1	0
S240	E1	24331086	24806815	7	0.181818	0.0606061	0	0.037037	0	0.125	0.0285714	0	2	2	0	1	0	1	1	0
S241	E2	53267129	53413280	7	0	0.0606061	0.1	0.037037	0	0	0.0571429	0.125	0	2	1	1	0	0	2	1
S243	A1	31065925	31090011	6	0	0.030303	0	0.037037	0	0.125	0.0571429	0.125	0	1	0	1	0	1	2	1
S247	A1	61882301	61948999	6	0	0.030303	0	0	0.0555556	0.125	0.0571429	0.125	0	1	0	0	1	1	2	1
S251	A1	122127223	122644447	6	0	0.030303	0.1	0.037037	0.0555556	0	0.0571429	0	0	1	1	1	1	0	2	0
S253	A1	129494144	130974435	6	0	0.030303	0	0.0740741	0.0555556	0.125	0.0285714	0	0	1	0	2	1	1	1	0
S255	A2	46459542	46688731	6	0.0909091	0.030303	0.1	0	0.0555556	0	0.0571429	0	1	1	1	0	1	0	2	0
S256	A2	82047768	83186918	6	0	0.030303	0	0.037037	0	0.125	0.0571429	0.125	0	1	0	1	0	1	2	1
S258	A2	89366480	90820676	6	0	0	0	0.037037	0.0555556	0.125	0.0571429	0.125	0	0	0	1	1	1	2	1
S262	B1	101548564	101920470	6	0	0.030303	0	0.0740741	0	0.125	0.0285714	0.125	0	1	0	2	0	1	1	1
S275	C2	92426836	93634794	6	0	0.030303	0	0.0740741	0.0555556	0	0.0285714	0.125	0	1	0	2	1	0	1	1
S276	C2	93819551	93854957	6	0	0	0	0.0740741	0.0555556	0.125	0.0285714	0.125	0	0	0	2	1	1	1	1
S292	A3	137631906	138147165	5	0.0909091	0.030303	0	0	0.0555556	0.125	0.0285714	0	1	1	0	0	1	1	1	0
S294	B1	54940140	55361348	5	0	0.030303	0	0.037037	0	0.125	0.0285714	0.125	0	1	0	1	0	1	1	1
S300	B4	62420847	63871353	5	0	0.030303	0	0.037037	0.0555556	0.125	0.0285714	0	0	1	0	1	1	1	1	0
S304	C1	71564153	74738416	5	0	0.030303	0.1	0.037037	0.0555556	0	0	0.125	0	1	1	1	1	0	0	1
S307	C2	103108103	103494401	5	0	0.030303	0.1	0.037037	0	0.125	0.0285714	0	0	1	1	1	0	1	1	0
S313	F2	23621862	23621862	5	0.0909091	0.030303	0	0.037037	0.0555556	0	0.0285714	0	1	1	0	1	1	0	1	0
S39	F2	19305320	19305320	25	0.363636	0.121212	0	0.111111	0.222222	0	0.285714	0	4	4	0	3	4	0	10	0
S40	F2	19480910	19604215	25	0.454545	0.121212	0	0.0740741	0.222222	0	0.285714	0	5	4	0	2	4	0	10	0
S61	A1	147127469	147275798	21	0.272727	0.0606061	0.5	0.148148	0	0	0.2	0	3	2	5	4	0	0	7	0
S95	F2	56751211	56775519	16	0	0.121212	0.1	0	0.111111	0.25	0.2	0	0	4	1	0	2	2	7	0
S96	A2	59334335	59971860	15	0	0.0606061	0.1	0.111111	0.111111	0	0.2	0	0	2	1	3	2	0	7	0
S99	C2	159365099	161159951	15	0	0.0909091	0.3	0.111111	0.0555556	0	0.142857	0	0	3	3	3	1	0	5	0

## Sheet: (g)Poolt6
Table S9. (g) Includes consensus ROHs identified in strays from six different living regions.
Pool	Chr.	Start (bp)	End (bp)	No. animal	Percentage in Bleckede	Percentage in Frankfurt	Percentage in Hamburg	Percentage in Hohne	Percentage in Landau	Percentage in Leonberg	Percentage in Lindau	Percentage in Stuttgart	No. in Bleckede	No. in Frankfurt	No. in Hamburg	No. in Hohne	No. in Landau	No. in Leonberg	No. in Lindau	No. in Stuttgart
S100	E1	26926874	27858399	15	0.363636	0.030303	0.1	0.0740741	0	0.125	0.171429	0	4	1	1	2	0	1	6	0
S101	F2	57110531	57219677	15	0	0.121212	0.1	0.037037	0.111111	0.25	0.142857	0	0	4	1	1	2	2	5	0
S106	C1	88048458	88204783	14	0	0.121212	0.2	0	0.0555556	0.125	0.114286	0.25	0	4	2	0	1	1	4	2
S108	D4	57416374	57429511	14	0	0.030303	0.2	0.111111	0.0555556	0.25	0.142857	0	0	1	2	3	1	2	5	0
S113	B1	105013511	105013511	13	0.0909091	0.0909091	0.3	0	0.0555556	0	0.114286	0.125	1	3	3	0	1	0	4	1
S116	B4	112349472	113206076	13	0	0.030303	0	0.037037	0.111111	0.125	0.171429	0.25	0	1	0	1	2	1	6	2
S119	A1	223464548	223464548	12	0.363636	0	0.1	0.111111	0.0555556	0	0.0571429	0.125	4	0	1	3	1	0	2	1
S120	A1	223654345	223654345	12	0.272727	0	0.1	0.111111	0.111111	0	0.0571429	0.125	3	0	1	3	2	0	2	1
S121	A1	224151734	224151734	12	0.0909091	0	0.2	0.111111	0.111111	0.125	0.0857143	0	1	0	2	3	2	1	3	0
S124	A2	139438873	139620105	12	0.0909091	0.151515	0.1	0.111111	0	0.125	0.0285714	0	1	5	1	3	0	1	1	0
S125	B1	111676114	111676114	12	0.0909091	0.0909091	0	0.111111	0.0555556	0	0.0857143	0.125	1	3	0	3	1	0	3	1
S128	B4	106366926	106390801	12	0	0.0606061	0	0.111111	0.111111	0.125	0.0285714	0.375	0	2	0	3	2	1	1	3
S129	B4	110931418	110931418	12	0.0909091	0.030303	0	0.0740741	0.111111	0	0.114286	0.25	1	1	0	2	2	0	4	2
S133	A1	15059624	15524724	11	0	0.0606061	0.1	0.0740741	0.166667	0.25	0.0285714	0	0	2	1	2	3	2	1	0
S141	B4	102025385	102068376	11	0	0.0909091	0	0.037037	0.111111	0.125	0.0857143	0.125	0	3	0	1	2	1	3	1
S147	D3	57705389	58447660	11	0	0.0606061	0.2	0.111111	0.111111	0.125	0.0285714	0	0	2	2	3	2	1	1	0
S161	B4	111890024	111890024	10	0	0.030303	0	0.0740741	0.111111	0.125	0.0571429	0.25	0	1	0	2	2	1	2	2
S165	D1	104871905	104960895	10	0.181818	0.0909091	0	0	0.0555556	0.125	0.0571429	0.125	2	3	0	0	1	1	2	1
S166	D3	46315621	46727386	10	0	0.030303	0.2	0.111111	0.111111	0	0.0285714	0.125	0	1	2	3	2	0	1	1
S167	D4	56670744	56670744	10	0	0.0606061	0.1	0.037037	0.0555556	0.25	0.0857143	0	0	2	1	1	1	2	3	0
S170	E3	5340169	5500158	10	0	0.0909091	0	0.037037	0.166667	0.125	0.0285714	0.125	0	3	0	1	3	1	1	1
S174	F2	17483406	17904257	10	0.0909091	0.0606061	0.1	0.037037	0.0555556	0	0.114286	0	1	2	1	1	1	0	4	0
S178	B1	102888436	103101934	9	0.0909091	0.030303	0	0.111111	0	0.125	0.0571429	0.125	1	1	0	3	0	1	2	1
S183	D1	7241670	8174199	9	0	0.030303	0.1	0.037037	0	0.25	0.0571429	0.25	0	1	1	1	0	2	2	2
S188	D4	56818836	56854391	9	0	0.030303	0.2	0.0740741	0.0555556	0.25	0.0285714	0	0	1	2	2	1	2	1	0
S194	B1	133090191	133153526	8	0.272727	0.030303	0.1	0.037037	0	0	0.0285714	0.125	3	1	1	1	0	0	1	1
S219	A1	241425661	241925490	7	0.0909091	0.030303	0	0.037037	0.0555556	0.125	0.0571429	0	1	1	0	1	1	1	2	0
S220	A2	119012979	119012979	7	0	0.030303	0.1	0.037037	0.111111	0.125	0.0285714	0	0	1	1	1	2	1	1	0
S221	A2	119848174	119977598	7	0	0.030303	0.1	0.037037	0.0555556	0.25	0.0285714	0	0	1	1	1	1	2	1	0
S226	B4	57596600	57686489	7	0	0.0606061	0	0.037037	0.0555556	0.125	0.0285714	0.125	0	2	0	1	1	1	1	1
S23	A1	222577115	222652917	31	0.545455	0.0909091	0	0.333333	0.222222	0	0.171429	0.375	6	3	0	9	4	0	6	3
S259	A2	121392348	121622678	6	0	0.030303	0.1	0.037037	0.0555556	0.125	0.0285714	0	0	1	1	1	1	1	1	0
S26	B1	109598071	109764135	29	0.363636	0.121212	0	0.296296	0.222222	0	0.171429	0.375	4	4	0	8	4	0	6	3
S261	B1	53768297	54134838	6	0	0.030303	0.1	0.037037	0	0.125	0.0285714	0.125	0	1	1	1	0	1	1	1
S27	B1	109966709	110041389	28	0.363636	0.121212	0	0.259259	0.222222	0	0.171429	0.375	4	4	0	7	4	0	6	3
S29	B1	109271331	109281374	27	0.0909091	0.151515	0	0.296296	0.222222	0	0.171429	0.375	1	5	0	8	4	0	6	3
S30	B1	110643883	110711540	27	0.363636	0.151515	0	0.259259	0.222222	0	0.142857	0.25	4	5	0	7	4	0	5	2
S32	A1	195600825	195907718	26	0.454545	0.0606061	0	0.333333	0.166667	0	0.171429	0.125	5	2	0	9	3	0	6	1
S34	F2	20423425	20449502	26	0.272727	0.121212	0	0.037037	0.222222	0	0.371429	0.125	3	4	0	1	4	0	13	1
S35	F2	20516830	20516830	26	0.272727	0.121212	0	0.037037	0.222222	0	0.371429	0.125	3	4	0	1	4	0	13	1
S36	F2	20543175	20792625	26	0.272727	0.121212	0	0.037037	0.222222	0	0.371429	0.125	3	4	0	1	4	0	13	1
S41	B3	93328317	93328317	24	0.181818	0.242424	0	0.222222	0.0555556	0	0.171429	0.125	2	8	0	6	1	0	6	1
S42	B4	108696310	108696310	24	0	0.0909091	0	0.222222	0.111111	0.25	0.171429	0.625	0	3	0	6	2	2	6	5
S5	A1	221407360	221497210	41	0.636364	0.242424	0	0.407407	0.277778	0	0.171429	0.5	7	8	0	11	5	0	6	4
S60	D4	37173752	37320847	22	0	0.0909091	0.5	0.111111	0.111111	0.5	0.142857	0	0	3	5	3	2	4	5	0
S67	D4	36668889	36985011	21	0	0.0909091	0.3	0.111111	0.111111	0.5	0.171429	0	0	3	3	3	2	4	6	0
S68	F2	20226275	20226275	21	0.272727	0.121212	0	0.0740741	0.222222	0	0.2	0.125	3	4	0	2	4	0	7	1
S69	A1	195218740	195218740	20	0.272727	0.030303	0	0.259259	0.166667	0	0.142857	0.125	3	1	0	7	3	0	5	1
S76	A1	148939123	148939123	19	0.272727	0.0909091	0.5	0.037037	0	0	0.171429	0.125	3	3	5	1	0	0	6	1
S79	B2	31180437	31814662	19	0	0.151515	0.2	0.111111	0.222222	0	0.114286	0.125	0	5	2	3	4	0	4	1
S80	D1	46051512	46226270	19	0	0.151515	0.1	0.111111	0.166667	0.125	0.171429	0	0	5	1	3	3	1	6	0
S82	F2	21323916	21532866	19	0.181818	0.0606061	0	0.037037	0.166667	0	0.285714	0.125	2	2	0	1	3	0	10	1
S85	B4	108116748	108143363	18	0	0.0909091	0	0.185185	0.111111	0.25	0.0571429	0.5	0	3	0	5	2	2	2	4
S86	B1	111330754	111356306	17	0.363636	0.121212	0	0.111111	0.111111	0	0.0857143	0.125	4	4	0	3	2	0	3	1
S9	A1	222030957	222250302	38	0.636364	0.212121	0	0.37037	0.277778	0	0.171429	0.375	7	7	0	10	5	0	6	3
S97	B2	27423389	27423389	15	0	0.181818	0.1	0.0740741	0.111111	0.125	0.0857143	0	0	6	1	2	2	1	3	0
S98	B4	99995911	100834897	15	0	0.0909091	0	0.037037	0.166667	0.125	0.114286	0.375	0	3	0	1	3	1	4	3

## Sheet: (h)Poolt7
Table S9. (h) Includes consensus ROHs identified in strays from seven different living regions.
Pool	Chr.	Start (bp)	End (bp)	No. animal	Percentage in Bleckede	Percentage in Frankfurt	Percentage in Hamburg	Percentage in Hohne	Percentage in Landau	Percentage in Leonberg	Percentage in Lindau	Percentage in Stuttgart	No. in Bleckede	No. in Frankfurt	No. in Hamburg	No. in Hohne	No. in Landau	No. in Leonberg	No. in Lindau	No. in Stuttgart
S1	A1	221117623	221264370	43	0.545455	0.272727	0.1	0.407407	0.333333	0	0.171429	0.5	6	9	1	11	6	0	6	4
S10	C1	197444115	197444115	38	0.0909091	0.30303	0.3	0.222222	0.166667	0	0.371429	0.25	1	10	3	6	3	0	13	2
S104	A2	94608511	94723858	14	0.181818	0	0.2	0.111111	0.111111	0.125	0.0857143	0.125	2	0	2	3	2	1	3	1
S112	B1	104249274	104553639	13	0.0909091	0.0606061	0.3	0.037037	0.0555556	0	0.114286	0.125	1	2	3	1	1	0	4	1
S117	D3	49558430	49676972	13	0	0.0606061	0.3	0.111111	0.0555556	0.125	0.0571429	0.125	0	2	3	3	1	1	2	1
S122	A2	113762372	114255659	12	0.0909091	0.030303	0.4	0.0740741	0.0555556	0.125	0.0571429	0	1	1	4	2	1	1	2	0
S134	A2	106645211	106744177	11	0.0909091	0.030303	0.2	0.111111	0.0555556	0.125	0.0571429	0	1	1	2	3	1	1	2	0
S135	B1	103235020	103313389	11	0.0909091	0.0606061	0	0.0740741	0.0555556	0.125	0.0857143	0.125	1	2	0	2	1	1	3	1
S136	B1	151383838	151405345	11	0.0909091	0.121212	0.1	0.037037	0.0555556	0.125	0.0571429	0	1	4	1	1	1	1	2	0
S137	B2	23828749	23828749	11	0.0909091	0.151515	0	0.037037	0.0555556	0.125	0.0285714	0.125	1	5	0	1	1	1	1	1
S142	B4	105690127	105690127	11	0	0.0606061	0.1	0.111111	0.111111	0.125	0.0285714	0.125	0	2	1	3	2	1	1	1
S143	B4	106308759	106339824	11	0	0.0606061	0.1	0.111111	0.111111	0.125	0.0285714	0.125	0	2	1	3	2	1	1	1
S144	B4	111363162	111429697	11	0.0909091	0.030303	0	0.037037	0.111111	0.125	0.0857143	0.25	1	1	0	1	2	1	3	2
S18	C1	197086238	197107235	34	0.0909091	0.272727	0.3	0.222222	0.111111	0	0.314286	0.25	1	9	3	6	2	0	11	2
S181	C1	78263382	80021037	9	0	0.0606061	0.1	0.037037	0.0555556	0.125	0.0571429	0.125	0	2	1	1	1	1	2	1
S19	C1	197148156	197148156	34	0.0909091	0.272727	0.3	0.185185	0.166667	0	0.314286	0.25	1	9	3	5	3	0	11	2
S20	C1	197165009	197170744	34	0.0909091	0.30303	0.3	0.148148	0.166667	0	0.314286	0.25	1	10	3	4	3	0	11	2
S201	C2	66783412	67558702	8	0.0909091	0.0606061	0.1	0	0.0555556	0.125	0.0285714	0.125	1	2	1	0	1	1	1	1
S24	A1	222794351	222938051	30	0.545455	0.0909091	0.1	0.333333	0.111111	0	0.171429	0.375	6	3	1	9	2	0	6	3
S28	B1	108782843	109153918	27	0.0909091	0.151515	0.1	0.296296	0.166667	0	0.171429	0.375	1	5	1	8	3	0	6	3
S33	B1	108108709	108193216	26	0.363636	0.151515	0.1	0.222222	0.166667	0	0.114286	0.375	4	5	1	6	3	0	4	3
S37	B1	108438596	108516467	25	0.363636	0.121212	0.1	0.222222	0.166667	0	0.114286	0.375	4	4	1	6	3	0	4	3
S38	B3	126866928	127615141	25	0.272727	0.0909091	0.1	0.148148	0.222222	0.125	0.257143	0	3	3	1	4	4	1	9	0
S4	C1	198407286	198452988	42	0.272727	0.272727	0.2	0.222222	0.333333	0.25	0.4	0	3	9	2	6	6	2	14	0
S43	D1	47023164	47023164	24	0	0.0606061	0.2	0.148148	0.166667	0.125	0.285714	0.25	0	2	2	4	3	1	10	2
S44	D1	47064949	47185725	24	0	0.0606061	0.2	0.148148	0.166667	0.125	0.285714	0.25	0	2	2	4	3	1	10	2
S45	D1	47284631	47391237	24	0	0.030303	0.2	0.148148	0.166667	0.25	0.285714	0.25	0	1	2	4	3	2	10	2
S46	B4	109535927	109784722	23	0.0909091	0.0909091	0	0.222222	0.111111	0.25	0.171429	0.375	1	3	0	6	2	2	6	3
S47	C1	199409088	199409088	23	0.181818	0.0606061	0.2	0.148148	0.222222	0.25	0.2	0	2	2	2	4	4	2	7	0
S48	D1	47656239	48108931	23	0	0.030303	0.2	0.148148	0.111111	0.25	0.285714	0.25	0	1	2	4	2	2	10	2
S49	A1	116674897	117869807	22	0.0909091	0.121212	0.1	0.259259	0.222222	0	0.0857143	0.25	1	4	1	7	4	0	3	2
S50	A1	220267443	220522959	22	0.363636	0.212121	0.1	0.148148	0.111111	0	0.0857143	0.125	4	7	1	4	2	0	3	1
S52	A2	105692667	105768119	22	0.0909091	0.121212	0.2	0.111111	0.166667	0.25	0.2	0	1	4	2	3	3	2	7	0
S55	C1	83080682	83105133	22	0.454545	0.151515	0.1	0.111111	0.111111	0	0.0857143	0.375	5	5	1	3	2	0	3	3
S56	C1	83290835	83697700	22	0.454545	0.151515	0.1	0.0740741	0.111111	0	0.114286	0.375	5	5	1	2	2	0	4	3
S57	C1	83737764	84286270	22	0.454545	0.121212	0.1	0.111111	0.111111	0	0.114286	0.375	5	4	1	3	2	0	4	3
S58	D1	46984196	47006552	22	0	0.0909091	0.1	0.148148	0.166667	0.125	0.228571	0.25	0	3	1	4	3	1	8	2
S59	D1	48364111	48629156	22	0	0.030303	0.2	0.185185	0.111111	0.25	0.228571	0.25	0	1	2	5	2	2	8	2
S63	A2	138524681	138985420	21	0.363636	0.151515	0.1	0.111111	0.111111	0.375	0.0857143	0	4	5	1	3	2	3	3	0
S64	C1	89709700	89882931	21	0	0.121212	0.1	0.111111	0.111111	0.125	0.142857	0.625	0	4	1	3	2	1	5	5
S65	C1	199838999	199912924	21	0.181818	0.030303	0.2	0.148148	0.222222	0.125	0.2	0	2	1	2	4	4	1	7	0
S66	D3	62449373	63197866	21	0.545455	0.0909091	0.2	0.222222	0.0555556	0.25	0.0285714	0	6	3	2	6	1	2	1	0
S7	C1	198833967	198833967	40	0.363636	0.212121	0.3	0.259259	0.333333	0.25	0.314286	0	4	7	3	7	6	2	11	0
S70	A2	137801728	137918515	20	0.363636	0.030303	0.1	0.148148	0.166667	0.5	0.0857143	0	4	1	1	4	3	4	3	0
S71	B1	106871185	106871185	20	0.363636	0.151515	0.3	0.0740741	0.111111	0	0.0857143	0.125	4	5	3	2	2	0	3	1
S72	C1	88685030	88716903	20	0	0.0909091	0.2	0.037037	0.111111	0.125	0.171429	0.625	0	3	2	1	2	1	6	5
S73	C1	88854681	88993053	20	0	0.0606061	0.2	0.0740741	0.111111	0.125	0.171429	0.625	0	2	2	2	2	1	6	5
S74	C1	89343819	89456553	20	0	0.0606061	0.1	0.111111	0.111111	0.125	0.171429	0.625	0	2	1	3	2	1	6	5
S75	D1	46760731	46760731	20	0	0.121212	0.1	0.148148	0.166667	0.125	0.171429	0.125	0	4	1	4	3	1	6	1
S77	A1	224671020	225073103	19	0.363636	0.0606061	0.3	0.0740741	0.166667	0.125	0.114286	0	4	2	3	2	3	1	4	0
S78	B1	107065206	107065206	19	0.363636	0.121212	0.3	0.0740741	0.111111	0	0.0857143	0.125	4	4	3	2	2	0	3	1
S8	C1	198854692	198854692	39	0.363636	0.212121	0.4	0.259259	0.333333	0.25	0.257143	0	4	7	4	7	6	2	9	0
S83	A1	1009692	2042727	18	0.181818	0.151515	0	0.037037	0.0555556	0.375	0.142857	0.125	2	5	0	1	1	3	5	1
S87	B1	131996729	132128391	17	0.363636	0.0606061	0.1	0.111111	0.0555556	0	0.142857	0.125	4	2	1	3	1	0	5	1
S88	D3	63763218	64291565	17	0.363636	0.0909091	0.2	0.111111	0.111111	0.25	0.0285714	0	4	3	2	3	2	2	1	0
S89	F2	56133378	56290251	17	0	0.121212	0.1	0.037037	0.111111	0.125	0.2	0.125	0	4	1	1	2	1	7	1
S91	A2	101929121	101929121	16	0	0.0909091	0.1	0.111111	0.0555556	0.125	0.171429	0.125	0	3	1	3	1	1	6	1
S92	B1	105393532	105646229	16	0.0909091	0.151515	0.3	0.0740741	0.0555556	0	0.0857143	0.125	1	5	3	2	1	0	3	1
S93	B2	28762548	29060717	16	0	0.151515	0.1	0.111111	0.111111	0.125	0.0857143	0.125	0	5	1	3	2	1	3	1
S94	E2	38865238	38865238	16	0	0.151515	0.1	0.111111	0.0555556	0.125	0.0857143	0.25	0	5	1	3	1	1	3	2

## Sheet: (i)Poolt8
Table S9. (i) Includes consensus ROHs shared by strays from eight different living regions.
Pool	Chr.	Start (bp)	End (bp)	No. animal	Percentage in Bleckede	Percentage in Frankfurt	Percentage in Hamburg	Percentage in Hohne	Percentage in Landau	Percentage in Leonberg	Percentage in Lindau	Percentage in Stuttgart	No. in Bleckede	No. in Frankfurt	No. in Hamburg	No. in Hohne	No. in Landau	No. in Leonberg	No. in Lindau	No. in Stuttgart
S11	E2	40638837	40795837	38	0.181818	0.242424	0.3	0.37037	0.333333	0.5	0.0857143	0.25	2	8	3	10	6	4	3	2
S111	A2	93141879	93673705	13	0.272727	0.030303	0.2	0.0740741	0.0555556	0.125	0.0571429	0.125	3	1	2	2	1	1	2	1
S12	E2	40927526	40958612	38	0.181818	0.242424	0.3	0.37037	0.388889	0.375	0.0857143	0.25	2	8	3	10	7	3	3	2
S13	E2	41133252	41248049	38	0.181818	0.242424	0.3	0.333333	0.388889	0.375	0.114286	0.25	2	8	3	9	7	3	4	2
S14	A2	104152061	104178994	36	0.181818	0.212121	0.3	0.259259	0.222222	0.375	0.257143	0.125	2	7	3	7	4	3	9	1
S140	B3	114572955	116057844	11	0.181818	0.030303	0.1	0.111111	0.0555556	0.125	0.0285714	0.125	2	1	1	3	1	1	1	1
S15	A2	104251009	104698329	36	0.181818	0.212121	0.3	0.222222	0.222222	0.5	0.257143	0.125	2	7	3	6	4	4	9	1
S16	E2	49630467	49847368	36	0.181818	0.181818	0.1	0.555556	0.0555556	0.375	0.142857	0.375	2	6	1	15	1	3	5	3
S17	A2	103910419	103910419	35	0.181818	0.181818	0.3	0.259259	0.277778	0.375	0.228571	0.125	2	6	3	7	5	3	8	1
S2	C1	198076022	198204303	43	0.272727	0.272727	0.2	0.222222	0.333333	0.25	0.4	0.125	3	9	2	6	6	2	14	1
S21	E3	16168413	16599808	34	0.181818	0.333333	0.3	0.185185	0.111111	0.25	0.171429	0.375	2	11	3	5	2	2	6	3
S22	E3	15871626	15871626	32	0.0909091	0.333333	0.3	0.148148	0.111111	0.25	0.171429	0.375	1	11	3	4	2	2	6	3
S25	E2	23472166	23866218	30	0.0909091	0.181818	0.4	0.111111	0.111111	0.375	0.228571	0.375	1	6	4	3	2	3	8	3
S3	C1	197828378	197972131	42	0.181818	0.30303	0.2	0.222222	0.333333	0.125	0.4	0.125	2	10	2	6	6	1	14	1
S31	E2	42249690	42335360	27	0.0909091	0.151515	0.1	0.185185	0.333333	0.375	0.114286	0.25	1	5	1	5	6	3	4	2
S51	A2	102886573	102985616	22	0.181818	0.0606061	0.1	0.185185	0.166667	0.25	0.171429	0.125	2	2	1	5	3	2	6	1
S53	B1	44685353	44783774	22	0.181818	0.212121	0.2	0.0740741	0.0555556	0.125	0.142857	0.25	2	7	2	2	1	1	5	2
S54	B1	44983128	45454625	22	0.0909091	0.212121	0.1	0.111111	0.0555556	0.125	0.142857	0.375	1	7	1	3	1	1	5	3
S6	C1	197648200	197686731	41	0.181818	0.30303	0.3	0.222222	0.222222	0.125	0.4	0.125	2	10	3	6	4	1	14	1
S62	A2	102746003	102872209	21	0.181818	0.0909091	0.1	0.148148	0.166667	0.125	0.171429	0.125	2	3	1	4	3	1	6	1
S81	D3	54151710	54325768	19	0.272727	0.0909091	0.2	0.148148	0.166667	0.125	0.0285714	0.25	3	3	2	4	3	1	1	2
S84	A2	102217045	102312702	18	0.181818	0.0909091	0.1	0.111111	0.111111	0.125	0.142857	0.125	2	3	1	3	2	1	5	1
